# Supplementary material for: Codon Usage Heterogeneity in the Multipartite Prokaryote Genome: Selection-Based Coding Bias Associated with Gene Location, Expression Level, and Ancestry
Source: mBio. 2019 May 28;10(3):e00505-19. doi: 10.1128/mBio.00505-19 (PMC6538778; doi:10.1128/mBio.00505-19)
Supplement: TABLE S2 [file mBio.00505-19-st002.xlsx]

## Sheet: COG proportions
Supplementary Table S2. Table S2. Functional description of the different Sinorhizobium meliloti replicons in terms of their proportion of proteins that belong to each Clusters of Orthologous Groups(COG) (1)
Sme replicon	Accession number	type of replicon / COG class	C	D	E	F	G	H	I	J	K	L	M	N	O	P	Q	R	S	T	U	V
Chr-Sme AK83	NC_015590.1	Chromosome	5.43742	0.941677	10.966	2.55164	7.32078	4.07047	3.70595	5.10328	7.8068	4.0401	4.5565	1.67072	3.97934	4.43499	2.27825	12.4544	11.3913	4.0401	2.18712	0.972053
Chr-Sme Rm41	NC_018700.1	Chromosome	5.46565	0.824427	11.084	2.50382	7.41985	4.03053	3.66412	5.00763	7.48092	4.54962	4.58015	1.67939	3.81679	4.42748	2.32061	12.458	11.3282	4.15267	2.10687	1.03817
Chr-Sme SM11	NC_017325.1	Chromosome	5.42705	0.919336	10.7355	2.4911	7.26572	3.9739	3.64769	4.89324	7.65125	5.16014	4.4484	1.69039	3.88493	4.35943	2.25386	12.5148	11.4176	4.03321	2.19454	0.978648
Chr-Sme GR4	NC_019845.2	Chromosome	5.48705	0.832306	11.1282	2.52774	7.52158	4.09988	3.76079	5.02466	7.33662	4.77805	4.56227	1.66461	3.85327	4.43896	2.34279	12.2996	11.1282	3.94575	2.127	1.07891
Chr-Sme 2011	NC_020527.1	Chromosome	5.43083	0.849515	11.2257	2.48786	7.43325	4.03519	3.7318	5.06675	7.43325	4.94539	4.52063	1.66869	3.7318	4.49029	2.30583	12.2876	11.074	4.03519	2.12379	1.06189
Chr-Sme BL225C	NC_017322.1	Chromosome	5.49417	0.92081	10.9883	2.51688	7.51995	4.08226	3.77532	5.09515	7.58134	4.26642	4.48128	1.71885	3.8674	4.3892	2.30203	12.4616	11.1418	4.11295	2.11786	1.10497
pSymA-Sme AK83	NC_015591.1	pSymA	8.52713	0.581395	11.2403	0.484496	7.84884	2.03488	2.81008	0.678295	11.4341	8.52713	2.71318	1.06589	3.10078	6.10465	3.39147	13.469	6.87984	5.13566	3.19767	0.678295
pSymA-Sme Rm41	NC_018683.1	pSymA	8.85017	0.278746	15.6794	0.97561	7.38676	2.29965	3.34495	0.97561	10.662	3.41463	2.78746	0.627178	2.43902	6.34146	3.69338	14.9826	7.24739	5.6446	1.60279	0.696864
pSymA-Sme SM11	NC_017327.1	pSymA	7.50521	0.416956	12.5087	0.833912	6.87978	2.15427	3.75261	0.555942	10.6324	9.24253	2.77971	0.694927	2.36275	6.81028	3.26616	13.2731	7.5747	5.48992	2.36275	0.903405
pSymA-Sme GR4	NC_019848.2	pSymA	9.93322	0.33389	8.76461	0.417362	8.09683	2.50417	3.08848	0.834725	10.1002	5.34224	2.83806	1.33556	2.58765	5.92654	3.25543	13.3556	8.1803	8.51419	3.25543	1.33556
pSymA-Sme 2011	NC_018683.1	pSymA	8.57143	0.326531	11.6735	0.734694	7.67347	2.53061	3.34694	0.897959	10.5306	4.16327	2.77551	0.816327	2.61224	7.42857	3.34694	14.3673	8.81633	6.36735	2.12245	0.897959
pSymA-Sme BL225C	NC_017324.1	pSymA	8.48111	0.231303	12.1049	0.693909	8.55821	2.46723	2.92984	0.848111	11.2567	4.54896	3.16114	0.848111	2.46723	6.24518	3.23824	14.7263	8.09561	5.78258	2.77564	0.462606
pSymB-Sme AK83	NC_015596.1	pSymB	5.20028	0.702741	9.97892	1.40548	16.9361	2.74069	3.7948	1.19466	9.83837	2.88124	7.80042	0.421644	1.47576	5.34083	3.09206	12.0871	8.50316	4.77864	0.35137	1.47576
pSymB-Sme Rm41	NC_018683.1	pSymB	5.26681	0.762301	9.90991	1.5246	17.1864	2.6334	3.8808	1.2474	9.70201	2.6334	7.76161	0.4851	1.4553	5.47471	3.0492	12.1275	8.03881	5.12821	0.2772	1.4553
pSymB-Sme SM11	NC_017326.1	pSymB	5.30726	0.837989	9.77654	1.46648	16.8994	2.65363	3.70112	1.18715	9.63687	2.3743	8.03073	0.488827	1.60615	5.23743	2.86313	12.2207	8.58939	5.30726	0.349162	1.46648
pSymB-Sme GR4	NC_019849.2	pSymB	5.28483	0.892244	9.67742	1.44132	17.3644	2.814	3.63761	1.30405	9.88332	2.814	7.89293	0.411805	1.44132	5.4221	2.74537	11.4619	8.78518	5.0103	0.343171	1.37268
pSymB-Sme 2011	NC_018701.1	pSymB	5.25606	0.673854	9.7035	1.41509	17.1159	2.62803	3.57143	1.28032	9.83827	3.09973	7.81671	0.404313	1.48248	5.32345	2.96496	11.9272	8.49057	5.32345	0.336927	1.34771
pSymB-Sme BL225C	NC_017323.1	pSymB	5.42797	0.765484	9.95129	1.46138	17.4669	2.71399	3.68824	1.18302	9.81211	2.01809	8.07237	0.487126	1.46138	5.42797	2.85317	11.7606	8.48991	5.21921	0.347947	1.39179
p-Sme1		Sme plasmids this work	3.24561	2.36842	10.5263	0.350877	5.52632	2.89474	2.98246	0.964912	10.3509	18.0702	2.89474	0.877193	2.54386	6.31579	2.63158	8.24561	6.14035	3.50877	8.42105	1.14035
p-Sme2		Sme plasmids GenBank	5.68227	1.60064	11.3245	0.40016	5.52221	2.28091	2.48099	1.16046	9.28371	21.1285	2.20088	0.640256	1.60064	4.52181	4.04162	10.7243	6.72269	3.60144	4.68187	0.40016
(1) The composition of each COG class for the indicated replicons was calculated with WebMGA software and expressed as percent (%) values. The analysis included only those ORFs that could be associated with a specific COG class. In addition, only COG classes present in all replicons were included in the analysis. The COG classes (columns) are as follows: C (Energy production and conversion), D (C…

## Sheet: COG distances
Columna1	Chr-Sme AK83	Chr-Sme Rm41	Chr-Sme SM11	Chr-Sme GR4	Chr-Sme 2011	Chr-Sme BL225C	pSymA-Sme AK83	pSymA-Sme Rm41	pSymA-Sme SM11	pSymA-Sme GR4	pSymA-Sme 2011	pSymA-Sme BL225C	pSymB-Sme AK83	pSymB-Sme Rm41	pSymB-Sme SM11	pSymB-Sme GR4	pSymB-Sme 2011	pSymB-Sme BL225C	p-Sme1	p-Sme2
Chr-Sme AK83	0	0.723033	1.25321	1.04596	1.17823	0.540237	10.715	10.7175	10.4981	10.4455	8.98159	9.27835	12.8391	13.193	12.8904	13.194	13.0277	13.504	19.0819	20.1701
Chr-Sme Rm41	0.723033	0	0.84042	0.4844	0.586517	0.467944	10.4908	10.6629	10.1826	10.3234	8.93136	9.22132	12.7712	13.1275	12.8397	13.1345	12.9476	13.467	18.7236	19.6853
Chr-Sme SM11	1.25321	0.84042	0	0.880196	0.838022	1.10928	10.1896	10.8856	9.89002	10.216	8.97604	9.23842	13.0051	13.3779	13.0974	13.3639	13.1669	13.7447	18.1506	19.0714
Chr-Sme GR4	1.04596	0.4844	0.880196	0	0.328963	0.6827	10.4282	10.7327	10.1057	10.4166	9.05039	9.31089	12.7457	13.1024	12.837	13.1109	12.9278	13.4588	18.4845	19.4465
Chr-Sme 2011	1.17823	0.586517	0.838022	0.328963	0	0.837177	10.2816	10.6351	9.91313	10.3512	8.9669	9.22374	12.8058	13.1621	12.9052	13.1727	12.9818	13.5285	18.2858	19.2366
Chr-Sme BL225C	0.540237	0.467944	1.10928	0.6827	0.837177	0	10.545	10.6325	10.3095	10.2973	8.91193	9.19235	12.6655	13.0096	12.7261	13.0289	12.8492	13.346	18.9084	19.9311
pSymA-Sme AK83	10.715	10.4908	10.1896	10.4282	10.2816	10.545	0	7.67475	3.04123	6.15449	5.75678	4.90831	13.8853	14.1333	14.1918	14.3974	13.9395	14.7538	14.4218	14.6905
pSymA-Sme Rm41	10.7175	10.6629	10.8856	10.7327	10.6351	10.6325	7.67475	0	7.45864	8.7591	4.91329	4.5554	14.037	14.187	14.176	14.697	14.2846	14.6165	20.4618	20.6497
pSymA-Sme SM11	10.4981	10.1826	9.89002	10.1057	9.91313	10.3095	3.04123	7.45864	0	7.37609	6.00183	5.80171	14.4761	14.7464	14.8119	15.0134	14.5617	15.3957	13.9143	13.9309
pSymA-Sme GR4	10.4455	10.3234	10.216	10.4166	10.3512	10.2973	6.15449	8.7591	7.37609	0	4.95206	5.38456	13.3127	13.4231	13.2783	13.6624	13.2215	13.8422	18.2754	18.8728
pSymA-Sme 2011	8.98159	8.93136	8.97604	9.05039	8.9669	8.91193	5.75678	4.91329	6.00183	4.95206	0	2.35309	12.6507	12.8398	12.7341	13.1781	12.777	13.2739	18.9548	19.5514
pSymA-Sme BL225C	9.27835	9.22132	9.23842	9.31089	9.22374	9.19235	4.90831	4.5554	5.80171	5.38456	2.35309	0	11.9815	12.1909	12.1189	12.5597	12.1205	12.653	18.5077	19.0628
pSymB-Sme AK83	12.8391	12.7712	13.0051	12.7457	12.8058	12.6655	13.8853	14.037	14.4761	13.3127	12.6507	11.9815	0	0.786533	0.956782	1.06896	0.802957	1.30597	23.0655	24.1148
pSymB-Sme Rm41	13.193	13.1275	13.3779	13.1024	13.1621	13.0096	14.1333	14.187	14.7464	13.4231	12.8398	12.1909	0.786533	0	0.910644	1.2469	0.901062	1.07035	23.3975	24.4607
pSymB-Sme SM11	12.8904	12.8397	13.0974	12.837	12.9052	12.7261	14.1918	14.176	14.8119	13.2783	12.7341	12.1189	0.956782	0.910644	0	1.21352	0.980374	0.954275	23.5495	24.633
pSymB-Sme GR4	13.194	13.1345	13.3639	13.1109	13.1727	13.0289	14.3974	14.697	15.0134	13.6624	13.1781	12.5597	1.06896	1.2469	1.21352	0	0.87901	1.0791	23.3118	24.4541
pSymB-Sme 2011	13.0277	12.9476	13.1669	12.9278	12.9818	12.8492	13.9395	14.2846	14.5617	13.2215	12.777	12.1205	0.802957	0.901062	0.980374	0.87901	0	1.31106	23.035	24.0656
pSymB-Sme BL225C	13.504	13.467	13.7447	13.4588	13.5285	13.346	14.7538	14.6165	15.3957	13.8422	13.2739	12.653	1.30597	1.07035	0.954275	1.0791	1.31106	0	24.0317	25.1913
p-Sme1 (plasmidome 1)	19.0819	18.7236	18.1506	18.4845	18.2858	18.9084	14.4218	20.4618	13.9143	18.2754	18.9548	18.5077	23.0655	23.3975	23.5495	23.3118	23.035	24.0317	0	7.11178
p-Sme2 (plasmidome 2)	20.1701	19.6853	19.0714	19.4465	19.2366	19.9311	14.6905	20.6497	13.9309	18.8728	19.5514	19.0628	24.1148	24.4607	24.633	24.4541	24.0656	25.1913	7.11178	0
Euclidean distances between COGs (see COGs proportion in the other tab) were calculated using the distance function from the R software
Distance	average	SD
p-Sme to pSymAs	17.6078	0.747656
p-Sme to pSymBs	23.9425	0.195815
p-Sme to Chrs	19.098	0.183397

## Sheet: NORM_HID
0.0833333	0.0681748
0.166667	0.0690627
0.25	0.0994195
0.333333	0.119702
0.416667	0.606121
0.5	0.64166
0.583333	0.695018
0.666667	0.706508
0.75	0.721315
0.833333	0.783417
0.916667	0.875123
1	0.890038

## Sheet: NORM_HID1
13.9143	13.6697
13.9309	14.8848
14.4218	15.6673
14.6905	16.2919
18.2754	16.8418
18.5077	17.3561
18.8728	17.8596
18.9548	18.3739
19.0628	18.9238
19.5514	19.5483
20.4618	20.3309
20.6497	21.546

## Sheet: NORM_HID2
0.0833333	0.0811508
0.166667	0.0884463
0.25	0.165711
0.333333	0.20066
0.416667	0.272514
0.5	0.554606
0.583333	0.575126
0.666667	0.604576
0.75	0.784542
0.833333	0.787537
0.916667	0.856141
1	0.972752

## Sheet: NORM_HID3
23.035	22.9111
23.0655	23.2294
23.3118	23.4343
23.3975	23.5979
23.5495	23.7419
24.0317	23.8766
24.0656	24.0085
24.1148	24.1432
24.4541	24.2872
24.4607	24.4508
24.633	24.6557
25.1913	24.974

## Sheet: NORM_HID4
0.0833333	0.0596649
0.166667	0.0908862
0.25	0.156605
0.333333	0.26913
0.416667	0.377666
0.5	0.48254
0.583333	0.489439
0.666667	0.590157
0.75	0.716648
0.833333	0.832892
0.916667	0.914606
1	0.961011

## Sheet: NORM_HID5
18.1506	18.132
18.2858	18.43
18.4845	18.622
18.7236	18.7752
18.9084	18.9101
19.0714	19.0362
19.0819	19.1597
19.2366	19.2859
19.4465	19.4208
19.6853	19.574
19.9311	19.7659
20.1701	20.064

## Sheet: NORM_HID6
0.0833333	0.0681748
0.166667	0.0690627
0.25	0.0994195
0.333333	0.119702
0.416667	0.606121
0.5	0.64166
0.583333	0.695018
0.666667	0.706508
0.75	0.721315
0.833333	0.783417
0.916667	0.875123
1	0.890038

## Sheet: NORM_HID7
13.9143	13.6697
13.9309	14.8848
14.4218	15.6673
14.6905	16.2919
18.2754	16.8418
18.5077	17.3561
18.8728	17.8596
18.9548	18.3739
19.0628	18.9238
19.5514	19.5483
20.4618	20.3309
20.6497	21.546

[truncated: 3 more sheets: dist plas-pSymA vs plas-pSymB, dist plas-pSymA vs plas-pChr, dist plas-pSymB vs plas-pChr]
