# Supplementary material for: Codon Usage Heterogeneity in the Multipartite Prokaryote Genome: Selection-Based Coding Bias Associated with Gene Location, Expression Level, and Ancestry
Source: mBio. 2019 May 28;10(3):e00505-19. doi: 10.1128/mBio.00505-19 (PMC6538778; doi:10.1128/mBio.00505-19)
Supplement: TABLE S5 [file mBio.00505-19-st005.xlsx]

## Sheet: Proteobacteria
Table S5. Bacterial species used in this work for the calculation of the S. meliloti core gene sets CC1 to CC15. Each core was calculated by adding bacterial strains according to a progressive ancestral phylogeny. The numbers of the resulting ORFs in each calculated core are listed.
core	nº of ORFs	strains from genera	strains added
CC1	3050	Sinorhizobium	Sinorhizobium meliloti 2011 (NC_020528)	Sinorhizobium meliloti AK83 (NC_015590)	Sinorhizobium meliloti GR4 (NC_019845)	Sinorhizobium meliloti Rm41 (NC_018700)	Sinorhizobium meliloti BL225C (NC_017322)	Sinorhizobium meliloti RMO17 (NZ_CP009144.1)	Sinorhizobium meliloti SM11 (NC_017325)
CC2	2807	Sinorhizobium	Sinorhizobium medicae WSM419 (NC_009636.1)
CC3	2377	Sinorhizobium	Sinorhizobium fredii NGR234 (NC_012587.1)	Sinorhizobium fredii HH103 (NC_016812.1)	Sinorhizobium fredii USDA 257(NC_018000)
CC4	1498	Rhizobium and Agrobacterium	Agrobacterium radiobacter K84 (NC_011985.1)	Agrobacterium vitis S4 (NC_011989)	Neorhizobium galegae bv. officinalis bv. officinalis str. HAMBI 1141 (NZ_HG938355.1)	Rhizobium etli CFN 42 (NC_007761.1)	Rhizobium leguminosarum bv. viciae 3841 (NC_008380)	Rhizobium tropici CIAT 899 (NC_020059)
CC5	1378	Hoeflea	Hoeflea sp. IMCC20628 (CP011479)
CC6	947	Ochrobactrum and Brucella	Ochrobactrum anthropi ATCC 49188 (CP000758)	Brucella abortus 2308 (AM040264)
CC7	895	Chelativorans and Mesorhizobium	Chelativorans sp. BNC1 (CP000390)	Mesorhizobium loti MAFF303099 (NC_002678)
CC8	703	Pelagibacterium	Pelagibacterium halotolerans B2 (NC_016078.1)
CC9	616	Bradyrhizobium, Azorhizobium and Methylobacterium	Bradyrhizobium diazoefficiens USDA 110 (NC_004463)	Azorhizobium caulinodans ORS 571 (NC_009937.1)	Methylobacterium nodulans ORS 2060 (NC_011894.1)
CC10	561	Parvibaculum and Hyphomicrobium	Parvibaculum lavamentivorans DS 1 (NC_009719.1)	Hyphomicrobium sp. MC1 (FQ859181)
CC11	494	Rhodobacter	Rhodobacter capsulatus SB 1003 (NC_014034.1)
CC12	455	Sphingomonas	Sphingomonas sp. MM-1 (NC_020561.1)
CC13	439	Magnetospirillum	Magnetospirillum sp. XM-1 (NZ_LN997848.1)
CC14	222	Bordetella and Yersinia	Bordetella pertussis CS (NC_017223.1)	Yersinia pestis CO92 (NC_003143.1)
CC15	183	Geobacter	Geobacter sp. M18 (NC_014973.1)
