# Supplementary material for: Codon Usage Heterogeneity in the Multipartite Prokaryote Genome: Selection-Based Coding Bias Associated with Gene Location, Expression Level, and Ancestry
Source: mBio. 2019 May 28;10(3):e00505-19. doi: 10.1128/mBio.00505-19 (PMC6538778; doi:10.1128/mBio.00505-19)
Supplement: TABLE S6 [file mBio.00505-19-st006.xlsx]

## Sheet: Chr
Table S6. Accession numbers used for the construction of the amino acid-based phylogenetic tree presented in Fig. 7.	Accession number
Rhizobium leguminosarum bv trifolii WSM2304	NC_011369
Rhizobium leguminosarum bv trifolii CB782	CP007067
Rhizobium leguminosarum bv trifolii WSM1325	NC_012850
Rhizobium leguminosarum bv viciae 3841	NC_008380
Rhizobium leguminosarum bv trifolii WSM1689	NZ_CP007045
Rhizobium leguminosarum strain Vaf10	CP016286
Rhizobium phaseoli strain N261	CP013580
Rhizobium etli CFN 42	NC_007761
Rhizobium etli bv mimosae str Mim1	NC_021905
Rhizobium etli NZ	CP013500
Rhizobium etli CIAT 652	NC_010994
Rhizobium etli bv phaseoli str IE4803	NZ_CP007641
Rhizobium tropici CIAT 899	NC_020059
Agrobacterium tumefaciens strain Ach5	CP011246
Agrobacterium fabrum str C58	NC_003062
Agrobacterium vitis S4	NC_011989
Agrobacterium sp H13 3	NC_015183
Agrobacterium radiobacter K84	NC_011985
Brucella abortus 2308	AM040264
Brucella abortus S19	NC_010742
Brucella melitensis biovar Abortus 2308	NC_007618
Brucella melitensis ATCC 23457	NC_012441
Brucella canis ATCC 23365	NC_010103
Brucella suis 1330	NC_004310
Brucella ceti TE10759 12	NC_022905
Brucella microti CCM 4915	NC_013119
Brucella ovis ATCC 25840	NC_009505
Ochrobactrum anthropi ATCC 49188	CP000758
Mesorhizobium ciceri biovar biserrulae WSM1271	NC_014923
Mesorhizobium loti MAFF303099	NC_002678
Mesorhizobium opportunistum WSM2075	NC_015675
Bradyrhizobium japonicum USDA 110	NC_004463
Bradyrhizobium japonicum USDA 6	NC_017249
Bradyrhizobium sp S23321	NC_017082
Bradyrhizobium oligotrophicum S58	NC_020453
Ensifer adhaerens strain Casida A	CP015880
Sinorhizobium sp RAC02	CP016450
Sinorhizobium fredii HH103	NC_016812
Sinorhizobium fredii NGR234	NC_012587
Sinorhizobium fredii USDA 257	NC_018000
Sinorhizobium medicae WSM419	NC_009636
Sinorhizobium meliloti 2011	NC_020528
Sinorhizobium meliloti BL225C	NC_017322
Sinorhizobium meliloti strain RMO17	CP009144
Sinorhizobium meliloti GR4	NC_019845
Sinorhizobium meliloti SM11	NC_017325
Sinorhizobium meliloti AK83	NC_015590
Sinorhizobium meliloti Rm41	NC_018700
