# Supplementary material for: Codon Usage Heterogeneity in the Multipartite Prokaryote Genome: Selection-Based Coding Bias Associated with Gene Location, Expression Level, and Ancestry
Source: mBio. 2019 May 28;10(3):e00505-19. doi: 10.1128/mBio.00505-19 (PMC6538778; doi:10.1128/mBio.00505-19)
Supplement: TABLE S7 [file mBio.00505-19-st007.xlsx]

## Sheet: tRNA gene copy number
Table S7. Gene-copy number of all tRNA species in S. meliloti 2011 and in the other bacteria used in this work. Copies of tRNA gene were obtained from the GtRNAdb server, at http://gtrnadb.ucsc.edu/, for each of the strains analyzed. Each tRNA species is classified by its anticodon, and its exactly matching codon.
			Sinorhizobium meliloti 2011	Sinorhizobium fredii NGR234	Sinorhizobium medicae WSM419	Rhizobium tropici CIAT899	Rhizobium Leguminosarum bv viciae 3841	Rhizobium etli CFN 42	Brucella abortus 2308	Agrobacterium radiobacter K84	Parvibaculum lavamentivorans DS1	Pelagibacterium Halotolerans B2	Mesorhizobium loti MAFF303099	Hyphomicrobium sp. MC1	Chelativorans sp. BNC1	Agrobacterium vitis S4	Methylobacterium extorquens AM1	Ochrobactrum anthropii ATCC49188	Bradyrhizobium diazoficiens USDA110
amino acid	codon	anticodon	tRNA copy number	tRNA copy number	tRNA copy number	tRNA copy number	tRNA copy number	tRNA copy number	tRNA copy number	tRNA copy number	tRNA copy number	tRNA copy number	tRNA copy number	tRNA copy number	tRNA copy number	tRNA copy number	tRNA copy number	tRNA copy number	tRNA copy number
Ala	GCA	TGC	3	3	3	3	3	3	3	3	1	2	2	1	2	4	5	4	1
Ala	GCG	CGC	1	1	1	0	0	0	1	0	1	1	1	1	1	0	1	0	1
Ala	GCC	GGC	1	1	1	1	1	1	1	1	1	1	1	1	1	1	1	1	1
Ala	GCT	AGC	0	0	0	0	0	0	0	0	0	0	0	0	0	0	0	0	0
Arg	CGT	ACG	1	1	1	1	1	1	1	1	1	1	1	1	1	1	1	1	1
Arg	AGG	CCT	1	1	1	1	1	1	1	1	1	1	1	1	1	1	1	1	1
Arg	AGA	TCT	1	1	1	1	1	1	1	1	1	1	2	1	1	1	1	1	1
Arg	CGG	CCG	1	1	1	1	1	1	1	1	1	1	1	1	2	1	2	1	1
Arg	CGC	GCG	0	0	0	0	0	0	0	0	0	0	0	0	0	0	0	0	0
Arg	CGA	TCG	0	0	0	0	0	0	0	0	0	0	0	1	1	0	0	0	2
Asn	AAT	ATT	0	0	0	0	0	0	0	0	0	0	0	0	0	0	0	0	0
Asn	AAC	GTT	1	1	1	1	1	1	1	1	1	1	1	1	1	1	1	0	2
Asp	GAT	ATC	0	0	0	0	0	0	0	0	0	0	0	0	0	0	0	0	0
Asp	GAC	GTC	2	2	2	2	2	2	2	2	1	1	1	1	2	2	1	2	1
Cys	TGC	GCA	1	1	1	1	1	1	1	1	1	1	1	1	1	1	1	1	1
Cys	TGT	ACA	0	0	0	0	0	0	0	0	0	0	0	0	0	0	0	0	0
Gln	CAA	TTG	1	1	1	1	1	1	1	1	1	1	2	1	1	1	1	1	1
Gln	CAG	CTG	1	1	1	1	1	1	1	1	1	1	1	1	1	2	1	0	1
Glu	GAA	TTC	3	3	3	2	2	2	2	2	1	1	1	1	1	3	1	2	1
Glu	GAG	CTC	1	1	1	1	1	1	1	2	1	1	1	1	1	0	1	1	1
Gly	GGT	ACC	0	0	0	0	0	0	0	0	0	0	0	0	0	0	0	0	0
Gly	GGG	CCC	1	1	1	1	1	1	1	1	1	1	1	1	1	1	1	1	1
Gly	GGA	TCC	1	1	1	1	1	1	1	1	1	1	1	1	1	1	0	1	1
Gly	GGC	GCC	1	1	1	1	1	1	2	1	1	1	1	1	1	1	1	1	0
His	CAT	ATG	0	0	0	0	0	0	0	0	0	0	0	0	0	0	0	0	0
His	CAC	GTG	1	1	1	1	1	1	1	1	1	1	1	1	1	1	1	1	2
Ile	ATA	TAT	0	0	0	0	0	0	0	0	0	0	1	0	0	0	0	0	0
Ile	ATT	AAT	0	0	0	0	0	0	0	0	0	0	0	0	0	0	0	0	0
Ile	ATC	GAT	3	3	3	3	3	3	3	3	1	2	2	1	2	4	5	4	1
Leu	CTG	CAG	1	1	1	1	1	1	1	1	1	1	1	1	1	1	1	1	1
Leu	CTC	GAG	1	1	1	1	1	1	2	1	1	1	1	2	1	1	1	1	1
Leu	CTA	TAG	1	1	1	1	1	1	1	1	1	1	2	1	1	1	1	1	1
Leu	TTG	CAA	1	1	2	1	1	1	1	2	1	1	1	2	1	1	1	1	1
Leu	CTT	AAG	0	0	0	0	0	0	0	0	0	0	0	0	0	0	0	0	0
Leu	TTA	TAA	1	1	1	1	1	0	1	1	1	1	1	1	1	2	1	1	1
Lys	AAA	TTT	1	1	1	1	1	1	1	2	1	1	1	1	1	1	1	0	1
Lys	AAG	CTT	1	1	1	1	1	1	1	1	1	1	1	2	1	1	1	1	1
Met	ATG	CAT	6	5	6	6	5	5	5	5	3	3	4	3	4	6	6	8	7
Phe	TTC	GAA	1	1	1	1	1	1	1	1	1	1	1	1	1	1	1	1	2
Phe	TTT	AAA	0	0	0	0	0	0	0	0	0	0	0	0	0	0	0	0	0
Pro	CCG	CGG	1	2	1	1	1	1	1	1	1	1	1	1	1	1	1	1	1
Pro	CCC	GGG	1	1	1	1	1	1	1	1	1	1	1	2	1	1	1	1	1
Pro	CCA	TGG	1	1	1	2	1	1	1	1	1	1	1	1	1	1	1	1	1
Pro	CCT	AGG	0	0	0	0	0	0	0	0	0	0	0	0	0	0	0	0	0
Ser	TCC	GGA	1	1	1	1	1	1	1	0	1	1	1	1	1	1	1	1	0
Ser	AGC	GCT	1	1	1	1	1	1	1	1	1	1	1	1	1	1	1	1	1
Ser	TCA	TGA	1	1	1	1	1	1	1	1	1	1	1	1	1	0	1	0	1
Ser	TCT	AGA	0	0	0	0	0	0	0	0	0	0	0	0	0	0	0	0	0
Ser	AGT	ACT	0	0	0	0	0	0	0	0	0	0	0	0	0	0	0	0	0
Ser	TCG	CGA	1	1	1	1	2	1	1	2	2	1	1	1	1	1	0	1	2
Thr	ACA	TGT	1	2	1	1	1	1	1	1	1	2	2	1	1	1	1	1	1
Thr	ACC	GGT	1	1	1	1	1	1	1	1	1	1	1	1	2	1	1	1	1
Thr	ACG	CGT	1	1	1	1	1	1	1	1	1	1	1	1	1	1	1	1	0
Thr	ACT	AGT	0	0	0	0	0	0	0	0	0	0	0	0	0	0	0	0	0
Trp	TGG	CCA	1	1	1	1	1	1	1	1	1	1	1	1	1	1	1	1	1
Tyr	TAT	ATA	0	0	0	0	0	0	0	0	0	0	0	0	0	0	0	0	0
Tyr	TAC	GTA	1	1	1	1	1	1	1	1	1	1	1	1	1	1	1	1	1
Val	GTC	GAC	1	1	1	1	1	1	1	1	1	1	1	1	1	1	1	1	1
Val	GTA	TAC	1	1	1	1	1	1	1	1	1	1	1	1	1	1	1	1	1
Val	GTT	AAC	0	0	0	0	0	0	0	0	0	0	0	0	0	0	0	0	0
Val	GTG	CAC	0	0	0	0	0	0	1	0	1	1	1	1	1	0	0	1	1

## Sheet: RSCU (ΔCC15-CC1)
RSCU values of core genes in Sinorhizobium meliloti 2011. Relative synonymous codon usages were calculated from DNA sequences artificially generated from modal frequencies (CC1 and CC15 calculated as in Table S5), using a homemade Perl script. (see Matherials and Methods).
Amino acid	codon	CC15	CC1	ΔCC15-CC1
Ala	GCU	0.35	0.3	0.05
	GCC	1.77	1.74	0.03
	GCA	0.46	0.46	0
	GCG	1.42	1.51	-0.09
Arg	CGU	0.86	0.68	0.18
	CGC	3.51	2.87	0.64
	CGA	0.17	0.34	-0.17
	CGG	1.03	1.35	-0.32
Arg	AGA	0.17	0.25	-0.08
	AGG	0.26	0.51	-0.25
Asn	AAU	0.69	0.74	-0.05
	AAC	1.31	1.26	0.05
Asp	GAU	0.63	0.73	-0.1
	GAC	1.37	1.27	0.1
Cys	UGU	0.5	0.44	0.06
	UGC	1.5	1.56	-0.06
Gln	CAA	0.21	0.36	-0.15
	CAG	1.79	1.64	0.15
Glu	GAA	0.89	0.84	0.05
	GAG	1.11	1.16	-0.05
Gly	GGU	0.68	0.61	0.07
	GGC	3.06	2.89	0.17
	GGA	0.1	0.22	-0.12
	GGG	0.16	0.28	-0.12
His	CAU	0.9	0.95	-0.05
	CAC	1.1	1.05	0.05
Ile	AUU	0.4	0.44	-0.04
	AUC	2.45	2.35	0.1
	AUA	0.15	0.22	-0.07
Leu	UUA	0	0.06	-0.06
	UUG	0.36	0.42	-0.06
Leu	CUU	0.8	0.85	-0.05
	CUC	2.39	2.3	0.09
	CUA	0.07	0.12	-0.05
	CUG	2.39	2.24	0.15
Lys	AAA	0.31	0.43	-0.12
	AAG	1.69	1.57	0.12
Phe	UUU	0.26	0.39	-0.13
	UUC	1.74	1.61	0.13
Pro	CCU	0.28	0.33	-0.05
	CCC	1.02	1.06	-0.04
	CCA	0.19	0.24	-0.05
	CCG	2.51	2.37	0.14
Ser	UCU	0.36	0.33	0.03
	UCC	1.8	1.53	0.27
	UCA	0.24	0.22	0.02
	UCG	2.4	2.07	0.33
Ser	AGU	0.12	0.33	-0.21
	AGC	1.08	1.53	-0.45
Thr	ACU	0.24	0.24	0
	ACC	1.8	1.73	0.07
	ACA	0.24	0.31	-0.07
	ACG	1.73	1.73	0
Tyr	UAU	1	1.04	-0.04
	UAC	1	0.96	0.04
Val	GUU	0.54	0.49	0.05
	GUC	2.12	2.08	0.04
	GUA	0.2	0.22	-0.02
	GUG	1.14	1.21	-0.07

## Sheet: m-tAI and CAI values
m-tAI and CAI values for the indicated gene sets
Gene set	Evolutionary distance	m-tAI	CAI
CC1	0	0.1829	0.603
CC2	0.038	0.1831	0.607
CC3	0.063	0.1836	0.611
CC4	0.103	0.1849	0.62
CC5	0.12	0.1851	0.622
CC6	0.128	0.1853	0.623
CC7	0.133	0.1855	0.623
CC8	0.168	0.1861	0.63
CC9	0.176	0.1863	0.632
CC10	0.179	0.1865	0.632
CC11	0.194	0.1871	0.638
CC12	0.197	0.1871	0.64
CC13	0.201	0.1873	0.641
CC14	0.25	0.1883	0.651
CC15	0.331	0.1885	0.65
PHEL	------	0.1918	0.68
RTPR	------	0.1867	0.638
Singletons	------	0.1718	0.441
