# Supplementary material for: Codon Usage Heterogeneity in the Multipartite Prokaryote Genome: Selection-Based Coding Bias Associated with Gene Location, Expression Level, and Ancestry
Source: mBio. 2019 May 28;10(3):e00505-19. doi: 10.1128/mBio.00505-19 (PMC6538778; doi:10.1128/mBio.00505-19)
Supplement: TABLE S3 [file mBio.00505-19-st003.xlsx]

## Sheet: Singletons_Chrom
S. meliloti strain	Gene Name	Predicted function	Length (bp)	GC content
Sinorhizobium meliloti Rm41 NC_018700	BN406_00082	hypothetical_protein	333	0.6036
	BN406_00083	hypothetical_protein	525	0.5867
	BN406_00084	hypothetical_protein	1134	0.6182
	BN406_00085	hypothetical_protein	261	0.6169
	BN406_00089	hypothetical_protein	1356	0.4771
	BN406_00090	hypothetical_protein	300	0.6200
	BN406_00091	hypothetical_protein	387	0.5401
	BN406_00093	hypothetical_protein	1299	0.6112
	BN406_00370	periplasmic_binding_protein/LacI_transcriptional_regulator	957	0.6029
	BN406_00371	monosaccharide-transporting_ATPase	1041	0.6052
	BN406_00373	acetylornithine_deacetylase/succinyl-diaminopimelate_desuccinylase	1341	0.6264
	BN406_00391	hypothetical_protein	570	0.5368
	BN406_00393	hypothetical_protein	324	0.5556
	BN406_00394	hypothetical_protein	459	0.5338
	BN406_00395	hypothetical_protein	294	0.5816
	BN406_00396	hypothetical_protein	288	0.5625
	BN406_00397	hypothetical_protein	465	0.5849
	BN406_00398	hypothetical_protein	213	0.6103
	BN406_00399	hypothetical_protein	726	0.6088
	BN406_00400	hypothetical_protein	606	0.6188
	BN406_00401	hypothetical_protein	213	0.6385
	BN406_00402	hypothetical_protein	2067	0.5399
	BN406_00403	hypothetical_protein	465	0.5849
	BN406_00404	hypothetical_protein	1173	0.5814
	BN406_00405	hypothetical_protein	225	0.5822
	BN406_00406	hypothetical_protein	171	0.5380
	BN406_00407	hypothetical_protein	330	0.4667
	BN406_00409	hypothetical_protein	564	0.6117
	BN406_00410	hypothetical_protein	375	0.5787
	BN406_00411	hypothetical_protein	885	0.5322
	BN406_00711	hypothetical_protein	759	0.5889
	BN406_00714	hypothetical_protein	159	0.5849
	BN406_00716	hypothetical_protein	270	0.6074
	BN406_00717	hypothetical_protein	462	0.5887
	BN406_00718	hypothetical_protein	354	0.5791
	BN406_00719	hypothetical_protein	429	0.5874
	BN406_00720	hypothetical_protein	948	0.6308
	BN406_00721	hypothetical_protein	240	0.5708
	BN406_00724	hypothetical_protein	318	0.5786
	BN406_00725	hypothetical_protein	252	0.5476
	BN406_00736	hypothetical_protein	351	0.5670
	BN406_00737	DNA/RNA_helicase	2547	0.5874
	BN406_00738	hypothetical_protein	351	0.6097
	BN406_00740	hypothetical_protein	804	0.5498
	BN406_00743	hypothetical_protein	525	0.6057
	BN406_00744	hypothetical_protein	138	0.5145
	BN406_00747	hypothetical_protein	228	0.6316
	BN406_00748	hypothetical_protein	279	0.5233
	BN406_00749	hypothetical_protein	618	0.6084
	BN406_00750	hypothetical_protein	462	0.6039
	BN406_00751	phage_protein	1410	0.5943
	BN406_00752	hypothetical_protein	1368	0.5804
	BN406_00753	hypothetical_protein	1113	0.6020
	BN406_00754	hypothetical_protein	450	0.6422
	BN406_00755	phage_coat_protein	1047	0.6046
	BN406_00756	hypothetical_protein	321	0.5981
	BN406_00759	hypothetical_protein	159	0.5849
	BN406_00761	hypothetical_protein	261	0.6130
	BN406_00774	hypothetical_protein	1302	0.5998
	BN406_00775	hypothetical_protein	819	0.5910
	BN406_00776	hypothetical_protein	363	0.5950
	BN406_00777	hypothetical_protein	225	0.5689
	BN406_00778	hypothetical_protein	699	0.5336
	BN406_00779	hypothetical_protein	168	0.5476
	BN406_01388	hypothetical_protein	597	0.5427
	BN406_01389	hypothetical_protein	1980	0.5783
	BN406_01390	hypothetical_protein	597	0.6047
	BN406_01392	LysR_family_transcriptional_regulator	927	0.6268
	BN406_01393	hypothetical_protein	243	0.4486
	BN406_01394	hypothetical_protein	519	0.5491
	BN406_01397	hypothetical_protein	1155	0.5801
	BN406_01398	adenylate_cyclase	2970	0.5795
	BN406_01578	ankyrin	1731	0.6147
	BN406_01772	hypothetical_protein	201	0.5771
	BN406_01773	hypothetical_protein	204	0.5784
	BN406_01774	hypothetical_protein	270	0.5259
	BN406_01789	hypothetical_protein	231	0.5281
	BN406_01790	hypothetical_protein	168	0.5536
	BN406_01793	hypothetical_protein	459	0.5185
	BN406_01799	hypothetical_protein	231	0.5498
	BN406_01815	hypothetical_protein	846	0.5355
	BN406_01822	hypothetical_protein	216	0.5046
	BN406_01831	hypothetical_protein	201	0.6269
	BN406_01832	hypothetical_protein	375	0.5200
	BN406_01836	hypothetical_protein	240	0.5625
	BN406_01837	phage_repressor	534	0.5730
	BN406_01838	hypothetical_protein	150	0.5467
	BN406_01839	hypothetical_protein	864	0.5324
	BN406_01840	phage_Gp37Gp68_family_protein	744	0.5685
	BN406_01841	hypothetical_protein	231	0.5844
	BN406_01842	hypothetical_protein	258	0.6008
	BN406_01847	hypothetical_protein	426	0.5798
	BN406_01848	hypothetical_protein	312	0.5801
	BN406_01849	hypothetical_protein	126	0.6032
	BN406_01850	phage_Gp37Gp68_family_protein	873	0.6220
	BN406_01851	hypothetical_protein	456	0.6404
	BN406_01853	hypothetical_protein	270	0.6222
	BN406_01854	hypothetical_protein	219	0.6301
	BN406_02142	hypothetical_protein	705	0.5631
	BN406_02143	hypothetical_protein	228	0.5395
	BN406_02144	hypothetical_protein	507	0.5759
	BN406_02145	hypothetical_protein	480	0.5813
	BN406_02146	hypothetical_protein	723	0.5989
	BN406_02147	prophage_MuMc02_terminase_ATPase_subunit_putative	771	0.6018
	BN406_02148	hypothetical_protein	720	0.5986
	BN406_02149	hypothetical_protein	1173	0.5269
	BN406_02150	hypothetical_protein	441	0.5420
	BN406_02151	hypothetical_protein	318	0.4151
	BN406_02153	hypothetical_protein	3189	0.5500
	BN406_02154	protein_kinase	1080	0.4833
	BN406_02155	protein_kinase	1065	0.4638
	BN406_02156	hypothetical_protein	1047	0.5272
	BN406_02157	integrase/resolvase_recombinase	1584	0.5537
	BN406_02383	hypothetical_protein	240	0.5417
	BN406_02428	TonB-dependent_siderophore_receptor	2211	0.5884
Sinorhizobium meliloti GR4 NC_019845	C770_GR4Chr0585	hypothetical_protein	351	0.5812
	C770_GR4Chr0586	hypothetical_protein	480	0.5687
	C770_GR4Chr0587	hypothetical_protein	372	0.5968
	C770_GR4Chr0588	hypothetical_protein	315	0.5651
	C770_GR4Chr0590	Type_I_restriction-modification_system_methyltransferase_subunit	1833	0.5777
	C770_GR4Chr0591	Restriction_endonuclease_S_subunit	1953	0.5463
	C770_GR4Chr0592	Type_I_site-specific_restriction-modification_system_R_(restriction)_subunit_and_related_helicase	3105	0.5916
	C770_GR4Chr2369	Phage_integrase_family	1332	0.6434
	C770_GR4Chr2370	hypothetical_protein	954	0.6719
	C770_GR4Chr2371	helix-turn-helix_protein	279	0.5341
	C770_GR4Chr2372	ATP-dependent_Zn_protease	1866	0.6072
	C770_GR4Chr2373	putative_transcriptional_regulator	279	0.7061
	C770_GR4Chr2374	hypothetical_protein	510	0.5373
	C770_GR4Chr2375	Transposase-like_protein	627	0.5885
	C770_GR4Chr2376	Retron-type_reverse_transcriptase	1515	0.6046
	C770_GR4Chr2379	hypothetical_protein	105	0.5238
	C770_GR4Chr2380	hypothetical_protein	561	0.4955
	C770_GR4Chr2381	ABC-type_dipeptide_transport_system_periplasmic_component	1899	0.5366
	C770_GR4Chr2382	RHS_repeat-associated_core_domain_protein	12291	0.5330
	C770_GR4Chr2383	Reverse_transcriptase_(RNA-dependent_DNA_polymerase)	1707	0.5571
	C770_GR4Chr2384	putative_ATPase	1713	0.5703
	C770_GR4Chr2385	hypothetical_protein	1200	0.5400
	C770_GR4Chr2386	hypothetical_protein	507	0.5464
	C770_GR4Chr2387	hypothetical_protein	570	0.5947
	C770_GR4Chr2388	hypothetical_protein	246	0.5894
	C770_GR4Chr2389	putative_amidohydrolase	789	0.5729
	C770_GR4Chr2390	Arginase/agmatinase/formimionoglutamate_hydrolase_arginase_family	411	0.6569
	C770_GR4Chr2391	hypothetical_protein	1284	0.5296
	C770_GR4Chr2392	Ribbon-helix-helix_protein_copG_family	198	0.4949
	C770_GR4Chr2393	Transposase-like_protein	372	0.6102
	C770_GR4Chr2397	ATP-dependent_exoDNAse_(exonuclease_V)_beta_subunit_(contains_helicase_and_exonuclease_domains)	639	0.5978
	C770_GR4Chr2398	hypothetical_protein	1032	0.5872
	C770_GR4Chr2401	Protein_of_unknown_function_(DUF3320)	5562	0.5930
	C770_GR4Chr2402	hypothetical_protein	150	0.6467
	C770_GR4Chr2403	hypothetical_protein	3501	0.6021
	C770_GR4Chr2405	hypothetical_protein	276	0.5543
	C770_GR4Chr2406	DNA_ligase_D	1821	0.6326
	C770_GR4Chr2407	hypothetical_protein	228	0.6491
	C770_GR4Chr2410	hypothetical_protein	885	0.5605
	C770_GR4Chr2411	putative_transcriptional_regulator	180	0.5111
	C770_GR4Chr2825	hypothetical_protein	606	0.5611
	C770_GR4Chr2827	hypothetical_protein	264	0.5379
	C770_GR4Chr2828	hypothetical_protein	606	0.6023
	C770_GR4Chr2829	hypothetical_protein	213	0.5728
	C770_GR4Chr2833	hypothetical_protein	348	0.4626
	C770_GR4Chr2835	hypothetical_protein	2217	0.5286
Sinorhizobium meliloti AK83 NC_015590	Sinme_0134	hypothetical_protein	189	0.5450
	Sinme_0135	hypothetical_protein	291	0.5773
	Sinme_0136	hypothetical_protein	495	0.5313
	Sinme_0137	hypothetical_protein	309	0.5340
	Sinme_0142	hypothetical_protein	879	0.5518
	Sinme_0143	hypothetical_protein	2400	0.5771
	Sinme_0144	hypothetical_protein	639	0.5462
	Sinme_0145	SMC_domain-containing_protein	3054	0.5661
	Sinme_0146	SMF_family_protein	1359	0.5754
	Sinme_0147	RecQ_familyATP-dependent_DNA_helicase	2076	0.5578
	Sinme_0148	hypothetical_protein	888	0.5709
	Sinme_0233	integrase_family_protein	1155	0.5905
	Sinme_0235	hypothetical_protein	501	0.5848
	Sinme_0236	DNA_polymerase_III_subunit_beta	1116	0.6030
	Sinme_0237	hypothetical_protein	363	0.5675
	Sinme_0240	hypothetical_protein	678	0.6298
	Sinme_0241	hypothetical_protein	198	0.5960
	Sinme_0242	hypothetical_protein	234	0.6197
	Sinme_0243	hypothetical_protein	297	0.5657
	Sinme_0244	putative_phage_repressor	693	0.5685
	Sinme_0246	hypothetical_protein	474	0.6266
	Sinme_0248	hypothetical_protein	177	0.6328
	Sinme_0250	hypothetical_protein	369	0.6341
	Sinme_0251	hypothetical_protein	510	0.6196
	Sinme_0252	hypothetical_protein	333	0.6396
	Sinme_0253	P4_alpha_zinc-binding_domain-containing_protein	1227	0.6349
	Sinme_0254	phage/plasmid_primase_P4_family	1806	0.6218
	Sinme_0255	hypothetical_protein	792	0.5859
	Sinme_0283	hypothetical_protein	171	0.6199
	Sinme_0292	hypothetical_protein	1062	0.5367
	Sinme_0293	putative_bacteriophage_protein	981	0.5505
	Sinme_0294	putative_ATP-binding_protein	939	0.5335
	Sinme_0295	RES_domain-containing_protein	1068	0.5562
	Sinme_0765	hypothetical_protein	255	0.5765
	Sinme_0766	hypothetical_protein	318	0.5472
	Sinme_0767	hypothetical_protein	903	0.5925
	Sinme_0768	HNH_nuclease	354	0.6017
	Sinme_0772	hypothetical_protein	240	0.5875
	Sinme_0773	hypothetical_protein	1014	0.5759
	Sinme_0774	hypothetical_protein	216	0.6250
	Sinme_0775	hypothetical_protein	249	0.5542
	Sinme_0781	hypothetical_protein	399	0.5639
	Sinme_0788	hypothetical_protein	153	0.5425
	Sinme_0800	hypothetical_protein	189	0.6085
	Sinme_0801	exopeptide_protein	150	0.5200
	Sinme_0807	hypothetical_protein	228	0.5658
	Sinme_0815	hypothetical_protein	288	0.5035
	Sinme_0817	hypothetical_protein	279	0.6595
	Sinme_0829	G-D-S-L_family_lipolytic_protein	1740	0.5730
	Sinme_0830	hypothetical_protein	276	0.5254
	Sinme_0831	hypothetical_protein	384	0.5677
	Sinme_0832	type_11_methyltransferase	735	0.5701
	Sinme_0833	hypothetical_protein	384	0.6094
	Sinme_0834	HNH_endonuclease	789	0.5082
	Sinme_0842	NifH/frxC-family_protein	108	0.5556
	Sinme_1353	integrase_family_protein	1206	0.5290
	Sinme_1354	bacteriophage_protein	186	0.5323
	Sinme_1355	phage_transcriptional_regulator_AlpA	201	0.5274
	Sinme_1356	hypothetical_protein	660	0.5758
	Sinme_1357	terminase_GpA	2100	0.5614
	Sinme_1358	Head-to-tail_joining_protein_W_gpW_family_protein	219	0.6164
	Sinme_1359	phage_portal_protein_lambda_family	1824	0.5784
	Sinme_1360	peptidase_S49	1320	0.5818
	Sinme_1361	lambda_head_decoration_protein_D_HDPD	438	0.6279
	Sinme_1362	major_capsid_protein_E	1089	0.5840
	Sinme_1363	hypothetical_protein	339	0.5988
	Sinme_1364	hypothetical_protein	375	0.5813
	Sinme_1365	hypothetical_protein	582	0.5636
	Sinme_1366	hypothetical_protein	531	0.5518
	Sinme_1367	hypothetical_protein	786	0.5700
	Sinme_1368	hypothetical_protein	426	0.5751
	Sinme_1369	phage_tape_measure_protein	5049	0.5906
	Sinme_1370	hypothetical_protein	1236	0.5793
	Sinme_1371	hypothetical_protein	813	0.5301
	Sinme_1372	tail_assembly_protein	234	0.5000
	Sinme_1373	hypothetical_protein	213	0.5399
	Sinme_1374	hypothetical_protein	2202	0.5604
	Sinme_1375	peptidoglycan-binding_domain_1_protein	1197	0.5865
	Sinme_1376	hypothetical_protein	909	0.5545
	Sinme_1377	hypothetical_protein	2214	0.5592
	Sinme_1378	type_12_methyltransferase	483	0.5445
	Sinme_1379	capsular_polysaccharide_biosynthesis_protein	2247	0.5394
	Sinme_1380	hypothetical_protein	300	0.5500
	Sinme_1381	hypothetical_protein	228	0.5219
	Sinme_1382	hypothetical_protein	480	0.5458
	Sinme_1383	hypothetical_protein	261	0.5479
	Sinme_1384	hypothetical_protein	240	0.4792
	Sinme_1385	hypothetical_protein	312	0.5032
	Sinme_1386	hypothetical_protein	1182	0.5491
	Sinme_1387	luciferase-like_monooxygenase	321	0.5670
	Sinme_1388	hypothetical_protein	300	0.5633
	Sinme_1389	hypothetical_protein	240	0.6000
	Sinme_1390	hypothetical_protein	210	0.5619
	Sinme_1393	hypothetical_protein	147	0.6122
	Sinme_1394	hypothetical_protein	540	0.5648
	Sinme_1395	hypothetical_protein	279	0.5986
	Sinme_1396	hypothetical_protein	279	0.5842
	Sinme_1397	transcriptional_regulator_domain-containing_protein	543	0.5856
	Sinme_1398	nucleoside_2-deoxyribosyltransferase	411	0.5888
	Sinme_1399	putative_nucleoside_hydrolase_protein	240	0.5750
	Sinme_1400	hypothetical_protein	579	0.6062
	Sinme_1401	hypothetical_protein	285	0.5825
	Sinme_1402	hypothetical_protein	456	0.5855
	Sinme_1403	hypothetical_protein	528	0.5871
	Sinme_1404	hypothetical_protein	291	0.5567
	Sinme_1405	hypothetical_protein	408	0.5637
	Sinme_1406	hypothetical_protein	432	0.5810
	Sinme_1407	hypothetical_protein	231	0.6277
	Sinme_1408	hypothetical_protein	288	0.5764
	Sinme_1409	hypothetical_protein	351	0.5185
	Sinme_1410	hypothetical_protein	216	0.5648
	Sinme_1411	hypothetical_protein	471	0.5626
	Sinme_1412	GcrA_cell_cycle_regulator	642	0.5981
	Sinme_1413	hypothetical_protein	951	0.5846
	Sinme_1414	hypothetical_protein	417	0.6019
	Sinme_1416	hypothetical_protein	330	0.5152
	Sinme_1417	hypothetical_protein	447	0.5548
	Sinme_1418	hypothetical_protein	687	0.5357
	Sinme_1419	methyltransferase_small	1935	0.5592
	Sinme_1420	hypothetical_protein	471	0.5605
	Sinme_1421	hypothetical_protein	291	0.6014
	Sinme_1422	hypothetical_protein	732	0.5369
	Sinme_1423	hypothetical_protein	477	0.5388
	Sinme_1424	hypothetical_protein	189	0.5714
	Sinme_1425	hypothetical_protein	291	0.5739
	Sinme_1427	hypothetical_protein	240	0.4917
	Sinme_1428	hypothetical_protein	153	0.5359
	Sinme_1429	hypothetical_protein	135	0.6074
	Sinme_1430	hypothetical_protein	246	0.5691
	Sinme_1431	hypothetical_protein	828	0.5604
	Sinme_1432	primase_2	2418	0.5649
	Sinme_1433	hypothetical_protein	315	0.5524
	Sinme_1434	hypothetical_protein	483	0.6004
	Sinme_1435	NUMOD4_domain-containing_protein	534	0.5243
	Sinme_1436	hypothetical_protein	1224	0.5727
	Sinme_1437	hypothetical_protein	678	0.5354
	Sinme_1438	putative_exonuclease	588	0.5612
	Sinme_1439	DNA-directed_DNA_polymerase_B	2061	0.5415
	Sinme_1440	CMP/dCMP_deaminase_zinc-binding_protein	450	0.6222
	Sinme_1441	VRR-NUC_domain-containing_protein	285	0.5509
	Sinme_1442	SNF2-like_protein	1566	0.5268
	Sinme_1443	hypothetical_protein	498	0.5281
	Sinme_1824	transposase_IS4_family_protein	831	0.5608
	Sinme_1825	hypothetical_protein	102	0.5980
	Sinme_1864	helix-turn-helix_domain-containing_protein	771	0.5616
	Sinme_1869	hypothetical_protein	423	0.5981
	Sinme_1874	GntR_family_transcriptional_regulator	1455	0.5773
	Sinme_1875	FMN-binding_negative_transcriptional_regulator	621	0.5733
	Sinme_1876	B3/4_domain-containing_protein	681	0.5551
	Sinme_2315	hypothetical_protein	612	0.6356
	Sinme_2316	hypothetical_protein	177	0.6893
	Sinme_2317	hypothetical_protein	276	0.5616
	Sinme_2318	hypothetical_protein	1638	0.6777
	Sinme_2319	hypothetical_protein	405	0.6296
	Sinme_2320	hypothetical_protein	702	0.6524
	Sinme_2323	type_II_site-specific_deoxyribonuclease	960	0.5656
	Sinme_2330	hypothetical_protein	123	0.5528
	Sinme_2335	hypothetical_protein	444	0.6081
	Sinme_2336	hypothetical_protein	729	0.6433
	Sinme_2346	hypothetical_protein	279	0.6487
	Sinme_2429	HupE/UreJ_protein	576	0.6510
	Sinme_2430	N-acetyltransferase_GCN5	486	0.6173
	Sinme_2984	transposase_IS4_family_protein	1350	0.6104
Sinorhizobium meliloti BL225C NC_017322	SinmeB_1189	hypothetical_protein	1890	0.5651
	SinmeB_1190	hypothetical_protein	1068	0.5637
	SinmeB_1191	integrase_catalytic_subunit	2235	0.5691
	SinmeB_1192	hypothetical_protein	780	0.5615
	SinmeB_1193	hypothetical_protein	558	0.5645
	SinmeB_1194	PilT_protein_domain-containing_protein	558	0.5950
	SinmeB_1195	hypothetical_protein	207	0.5749
	SinmeB_1196	hypothetical_protein	615	0.6130
	SinmeB_1197	AAA_ATPase	1869	0.6249
	SinmeB_1198	hypothetical_protein	1374	0.5699
	SinmeB_1199	RecQ_familyATP-dependent_DNA_helicase	1551	0.5951
	SinmeB_1200	hypothetical_protein	1140	0.5588
	SinmeB_1201	excalibur_domain-containing_protein	225	0.6444
	SinmeB_1202	succinoglycan_biosynthesis_protein_ExoI	309	0.5307
	SinmeB_1204	OmpA/MotB_domain-containing_protein	1080	0.5704
	SinmeB_1205	hypothetical_protein	1551	0.5583
	SinmeB_1206	hypothetical_protein	765	0.5464
	SinmeB_1207	hypothetical_protein	1455	0.5423
	SinmeB_1208	nuclease	660	0.5697
	SinmeB_1209	hypothetical_protein	1041	0.5476
	SinmeB_1210	hypothetical_protein	1290	0.5457
	SinmeB_1211	hypothetical_protein	909	0.5798
	SinmeB_1212	hypothetical_protein	1152	0.5408
	SinmeB_1213	N-6_DNA_methylase	1602	0.5712
	SinmeB_1214	hypothetical_protein	2766	0.5691
	SinmeB_1215	helicase_domain-containing_protein	4329	0.5805
	SinmeB_1216	hypothetical_protein	2217	0.5801
	SinmeB_1217	hypothetical_protein	552	0.5960
	SinmeB_1218	hypothetical_protein	1200	0.5367
	SinmeB_1219	Mov34/MPN/PAD-1_family_protein	549	0.5683
	SinmeB_1220	UBA/THIF-type_NAD/FAD_binding_protein	1773	0.5691
	SinmeB_1221	hypothetical_protein	1137	0.5928
	SinmeB_1222	hypothetical_protein	1500	0.5693
	SinmeB_1291	hypothetical_protein	657	0.5236
	SinmeB_1292	hypothetical_protein	3750	0.5187
	SinmeB_1297	transposase_IS3/IS911_family_protein	381	0.5643
	SinmeB_1298	hypothetical_protein	504	0.6012
	SinmeB_1300	hypothetical_protein	318	0.5786
	SinmeB_1301	hypothetical_protein	672	0.6012
	SinmeB_1312	hypothetical_protein	984	0.5213
	SinmeB_1337	DNA_N-6-adenine-methyltransferase	495	0.5939
	SinmeB_1348	hypothetical_protein	579	0.5941
	SinmeB_1350	hypothetical_protein	168	0.6607
	SinmeB_1355	hypothetical_protein	843	0.5433
	SinmeB_1356	ethyl_tert-butyl_ether_degradation_EthD	312	0.6154
	SinmeB_1658	DNA_methylase_N-4/N-6_domain-containing_protein	1110	0.5856
	SinmeB_1659	hypothetical_protein	639	0.5274
	SinmeB_1660	ATPase	984	0.5579
	SinmeB_1661	5-methylcytosine_restriction_system_component-like_protein	1353	0.5706
	SinmeB_1705	putative_phage_repressor	627	0.5502
	SinmeB_1716	adenylate/guanylate_cyclase	3366	0.6144
Sinorhizobium meliloti SM11 NC_017325	SM11_chr0227	site-specific_recombinase_phage_integrase_family	1056	0.5653
	SM11_chr0234	N-acetyltransferase_GCN5	540	0.4833
	SM11_chr0235	hypothetical_protein	387	0.5943
	SM11_chr0236	hypothetical_protein	246	0.6504
	SM11_chr0237	hypothetical_protein	2337	0.5691
	SM11_chr0238	Phage-related_minor_tail_protein	2010	0.6015
	SM11_chr0239	hypothetical_protein	339	0.6195
	SM11_chr0240	hypothetical_protein	192	0.5469
	SM11_chr0241	prophage_LambdaBa04_prohead_protease_putative	507	0.6036
	SM11_chr0242	hypothetical_protein	585	0.5949
	SM11_chr0243	hypothetical_protein	429	0.6154
	SM11_chr0244	hypothetical_protein	756	0.6204
	SM11_chr0245	hypothetical_protein	405	0.5383
	SM11_chr0246	ATPase-like_protein	819	0.5800
	SM11_chr0249	hypothetical_protein	1095	0.5680
	SM11_chr0308	reverse_transcriptase	447	0.6376
	SM11_chr0354	hypothetical_protein	141	0.6596
	SM11_chr0876	hypothetical_protein	417	0.6163
	SM11_chr0877	hypothetical_protein	174	0.5690
	SM11_chr0878	hypothetical_protein	264	0.6364
	SM11_chr0879	putative_phage_tail_protein	1566	0.5817
	SM11_chr0881	bacteriophage_tail_fiber_protein	1152	0.5990
	SM11_chr0882	host_specificity_protein_J	3171	0.6001
	SM11_chr0883	Tail_assembly_protein_I	735	0.6367
	SM11_chr0884	Tail_assembly_protein_K	759	0.5995
	SM11_chr0885	phage_minor_tail_protein_L	693	0.6147
	SM11_chr0886	minor_tail_family_protein_M	381	0.5984
	SM11_chr0887	hypothetical_protein	2187	0.6264
	SM11_chr0888	phage_protein_HK97_gp10_family	444	0.6194
	SM11_chr0889	hypothetical_protein	450	0.6089
	SM11_chr0890	hypothetical_protein	846	0.5969
	SM11_chr0891	ATP-dependent_endonuclease_family_protein	1791	0.5461
	SM11_chr0892	UvrD/REP_helicase	1821	0.5426
	SM11_chr0893	hypothetical_protein	501	0.5948
	SM11_chr0894	hypothetical_protein	384	0.5911
	SM11_chr0895	putative_cell-wall_lytic_enzyme	702	0.6026
	SM11_chr0896	hypothetical_protein	549	0.5993
	SM11_chr0897	hypothetical_protein	1116	0.6362
	SM11_chr0898	hypothetical_protein	1161	0.6684
	SM11_chr0899	phage_portal_protein_HK97_family	1416	0.6081
	SM11_chr0900	hypothetical_protein	312	0.6250
	SM11_chr0901	peptidase_U35_phage_prohead_HK97	1935	0.6165
	SM11_chr0902	hypothetical_protein	207	0.6039
	SM11_chr0903	hypothetical_protein	111	0.5766
	SM11_chr0905	hypothetical_protein	1230	0.5276
	SM11_chr0906	radical_SAM_protein	1944	0.5802
	SM11_chr0907	hypothetical_protein	1455	0.5835
	SM11_chr0908	hypothetical_protein	357	0.5938
	SM11_chr0909	hypothetical_protein	357	0.5910
	SM11_chr0910	hypothetical_protein	93	0.6129
	SM11_chr0911	hypothetical_protein	96	0.6042
	SM11_chr0912	hypothetical_protein	207	0.5894
	SM11_chr0913	hypothetical_protein	165	0.4909
	SM11_chr0914	hypothetical_protein	177	0.5650
	SM11_chr0915	putative_prophage_terminase_large_subunit	1632	0.6029
	SM11_chr0916	hypothetical_protein	414	0.6232
	SM11_chr0917	DNA_methylase_N-4/N-6	1227	0.6333
	SM11_chr0918	phage_Terminase_small_subunit	453	0.6115
	SM11_chr0919	hypothetical_protein	96	0.6563
	SM11_chr0920	hypothetical_protein	306	0.6405
	SM11_chr0921	recombinase_A	1215	0.6148
	SM11_chr0922	hypothetical_protein	540	0.6500
	SM11_chr0923	DNA-cytosine_methyltransferase	1239	0.6473
	SM11_chr0926	MT-A70_family_protein	969	0.5356
	SM11_chr0927	hypothetical_protein	372	0.6156
	SM11_chr0928	hypothetical_protein	270	0.6556
	SM11_chr0929	hypothetical_protein	222	0.6081
	SM11_chr0930	hypothetical_protein	420	0.5429
	SM11_chr0931	putative_conserved_phage_protein	990	0.6030
	SM11_chr0932	hypothetical_protein	552	0.5996
	SM11_chr0933	hypothetical_protein	468	0.6090
	SM11_chr0934	hypothetical_protein	1104	0.6141
	SM11_chr0935	hypothetical_protein	678	0.6254
	SM11_chr0936	hypothetical_protein	477	0.5933
	SM11_chr0937	hypothetical_protein	324	0.5494
	SM11_chr0938	hypothetical_protein	273	0.5934
	SM11_chr0939	hypothetical_protein	255	0.6000
	SM11_chr0940	hypothetical_protein	375	0.6053
	SM11_chr0942	hypothetical_protein	129	0.4961
	SM11_chr0943	hypothetical_protein	225	0.5778
	SM11_chr0945	hypothetical_protein	276	0.5254
	SM11_chr0947	hypothetical_protein	528	0.5814
	SM11_chr1049	putative_phage_integrase	1125	0.5831
	SM11_chr1050	helix-turn-helix_protein_CopG_family_protein	234	0.5726
	SM11_chr1051	hypothetical_protein	261	0.5632
	SM11_chr1057	hypothetical_protein	510	0.6451
	SM11_chr1066	hypothetical_protein	663	0.6003
	SM11_chr1067	hypothetical_protein	378	0.6085
	SM11_chr1070	hypothetical_protein	582	0.5034
	SM11_chr1072	hypothetical_protein	1818	0.5550
	SM11_chr1073	hypothetical_protein	975	0.5692
	SM11_chr1074	hypothetical_protein	873	0.5624
	SM11_chr1081	hypothetical_protein	381	0.5906
	SM11_chr1088	hypothetical_protein	393	0.6692
	SM11_chr1430	hypothetical_protein	606	0.5908
	SM11_chr1431	hypothetical_protein	717	0.5537
	SM11_chr1434	hypothetical_protein	231	0.5281
	SM11_chr1439	hypothetical_protein	252	0.6032
	SM11_chr1444	hypothetical_protein	732	0.6189
	SM11_chr1445	CzcR-like_response_regulator	357	0.6190
	SM11_chr1446	MT-A70_family_protein	1887	0.6550
	SM11_chr1447	hypothetical_protein	216	0.6389
	SM11_chr1449	hypothetical_protein	204	0.6520
	SM11_chr1487	hypothetical_protein	660	0.5439
	SM11_chr1488	hypothetical_protein	948	0.5665
	SM11_chr1779	hypothetical_protein	543	0.5120
	SM11_chr1780	integrase_family_protein	1065	0.5624
	SM11_chr1781	hypothetical_protein	264	0.5947
	SM11_chr1786	hypothetical_protein	204	0.6275
	SM11_chr1789	hypothetical_protein	204	0.5980
	SM11_chr1790	hypothetical_protein	453	0.6181
	SM11_chr1791	putative_recombination_protein_NinB	459	0.5861
	SM11_chr1792	hypothetical_protein	645	0.5814
	SM11_chr1793	hypothetical_protein	903	0.5781
	SM11_chr1795	hypothetical_protein	360	0.5861
	SM11_chr1798	pathogenesis-related_transcriptional_factor_and_ERF_protein	606	0.5561
	SM11_chr1799	hypothetical_protein	696	0.6063
	SM11_chr1806	phage_endonuclease	366	0.5492
	SM11_chr1817	hypothetical_protein	606	0.4934
	SM11_chr1833	hypothetical_protein	399	0.5313
	SM11_chr1834	hypothetical_protein	393	0.5242
	SM11_chr1847	hypothetical_protein	702	0.5442
	SM11_chr1883	hypothetical_protein	321	0.6386
	SM11_chr1887	hypothetical_protein	288	0.5729
	SM11_chr1889	putative_phage_repressor	663	0.5611
	SM11_chr1926	putative_anaerobic_dehydrogenase	315	0.6571
	SM11_chr1927	hypothetical_protein	282	0.6206
	SM11_chr1933	hypothetical_protein	639	0.5415
	SM11_chr1934	hypothetical_protein	948	0.5675
	SM11_chr1937	hypothetical_protein	678	0.5737
	SM11_chr1938	hypothetical_protein	285	0.5544
	SM11_chr2315	phage_integrase	1563	0.5841
	SM11_chr2316	head_HK97_family_portal_protein	1086	0.5948
	SM11_chr2317	hypothetical_protein	405	0.6123
	SM11_chr2318	phage_major_capsid_protein_HK97_family	1554	0.5927
	SM11_chr2319	hypothetical_protein	627	0.6045
	SM11_chr2320	HNH_nuclease_/_probabable_phage_PHI-105_holin-like_protein	351	0.6268
	SM11_chr2321	hypothetical_protein	633	0.6193
	SM11_chr2322	phage_protein_DNA_packaging_protein	300	0.5333
	SM11_chr2323	phage_protein_HK97_GP10	438	0.6119
	SM11_chr2324	hypothetical_protein	441	0.6122
	SM11_chr2325	phage_head-tail_adaptor	315	0.6190
	SM11_chr2326	phage_terminase_small_subunit__P27	408	0.6324
	SM11_chr2327	putative_prophage_terminase_large_subunit	1638	0.6081
	SM11_chr2328	Phage-related_minor_tail_protein	2724	0.6050
	SM11_chr2329	phage_minor_tail_protein	351	0.6068
	SM11_chr2330	hypothetical_protein	534	0.5993
	SM11_chr2331	hypothetical_protein	201	0.5721
	SM11_chr2332	hypothetical_protein	186	0.5753
	SM11_chr2333	hypothetical_protein	210	0.5810
	SM11_chr2370	putative_periplasmic_serine_protease	1002	0.5070
	SM11_chr2372	hypothetical_protein	324	0.5494
	SM11_chr2376	hypothetical_protein	285	0.6316
	SM11_chr2403	hypothetical_protein	435	0.6207
	SM11_chr2405	hypothetical_protein	225	0.5778
	SM11_chr2407	putative_prophage_terminase_large_subunit	1326	0.5762
	SM11_chr2408	putative_phage-like_protein	555	0.6054
	SM11_chr2424	hypothetical_protein	345	0.6087
	SM11_chr2425	hypothetical_protein	327	0.6269
	SM11_chr2427	phage-like_protein	1215	0.6099
	SM11_chr2428	ERF_family_protein	798	0.5890
	SM11_chr2429	Exonuclease_phage-type	666	0.5736
	SM11_chr2430	putative_recombination_protein_NinB	459	0.5882
	SM11_chr2433	HNH_nuclease	339	0.5782
	SM11_chr2434	MazG_nucleotide_pyrophosphohydrolase_domain_superfamily	810	0.5852
	SM11_chr2436	site-specific_integrase/recombinase	1140	0.5675
Sinorhizobium meliloti 2011 NC_020528	SM2011_c01959	Transposase_for_insertion_sequence_element_ISRm1	369	0.6098
	SM2011_c01994	Transposase_for_insertion_sequence_element_ISRm1	828	0.6002
	SM2011_c02151	hypothetical_protein	330	0.5394
	SM2011_c02152	Helicase-DNA-binding_protein	3510	0.5963
	SM2011_c02153	hypothetical_protein	1329	0.6020
	SM2011_c02154	Hypothetical_protein	2898	0.5645
	SM2011_c02155	Hypothetical_protein	2826	0.6171
	SM2011_c02199	Hypothetical_protein	492	0.5122
	SM2011_c02203	hypothetical_protein	1137	0.5435
	SM2011_c02286	Hypothetical_protein	246	0.5691
	SM2011_c02292	Putative_type_I_restriction_enzyme_R	3195	0.6147
	SM2011_c02295	Putative_specificity_protein_S	1272	0.5519
	SM2011_c02296	Putative_modification_enzyme_transmembrane_protein	1578	0.6008
	SM2011_c02298	Transposase_for_insertion_sequence_element_ISRm1	390	0.5949
	SM2011_c02300	Putative_transposase_number_4_for_insertion_sequence_ISRm30	2082	0.5841
	SM2011_c02301	Putative_transposase_number_3_for_insertion_sequence_ISRm30	360	0.5917
	SM2011_c02302	Putative_transposase_number_2_for_insertion_sequence_ISRm30	447	0.6264
	SM2011_c02326	Hypothetical_protein	480	0.5417
	SM2011_c02328	Hypothetical_protein	642	0.5498
	SM2011_c02329	Transposase_for_insertion_sequence_element_ISRm1	690	0.6043
	SM2011_c03246	Phage-related_integrase	1227	0.5526
	SM2011_c03247	Putative_integrase/recombinase	717	0.6234
	SM2011_c03248	Putative_transposase	828	0.5785
	SM2011_c03249	Hypothetical_protein	255	0.5608
	SM2011_c03250	Hypothetical_protein	420	0.5881
	SM2011_c03251	hypothetical_protein	1005	0.6020
	SM2011_c03253	L-proline_cis-4-hydroxylase	840	0.4667
	SM2011_c03254	Putative_antikinase	387	0.5659
	SM2011_c03257	Putative_transposase_for_insertion_sequence_ISRm18	1521	0.5759
	SM2011_c03258	Transcription_regulator_GntR_family	702	0.5128
	SM2011_c03259	Putative_dihydrodipicolinate_synthetase	906	0.5331
	SM2011_c03262	Hypothetical_protein	255	0.5216
	SM2011_c03264	Putative_dipeptidase	1008	0.5248
	SM2011_c03265	D-amino_acid_dehydrogenase	1287	0.5734
	SM2011_c03267	Putative_dipeptidase	1029	0.5170
	SM2011_c03269	Periplasmic_dipeptide_transport_protein_precursor	1662	0.5054
	SM2011_c03285	putative_lipopotein_protein	759	0.5310
	SM2011_c03286	Serine_protease	1443	0.5336
	SM2011_c03287	putative_oxidoreductasetyrosinase	2502	0.5268
	SM2011_c03288	Hypothetical_protein	318	0.5723
	SM2011_c03289	Hypothetical_protein	180	0.5944
	SM2011_c03294	Hypothetical_protein	342	0.5673
	SM2011_c03297	Hypothetical_protein	606	0.4950
	SM2011_c03301	Putative_transposase_number_1_for_insertion_sequence_ISRm26	384	0.6094
	SM2011_c03761	Putative_DNA/RNA_helicase	5496	0.5726
	SM2011_c03762	putative_transmembrane_protein	2991	0.5777
	SM2011_c03763	Putative_cytosine-specific_methyltransferase	1320	0.6015
	SM2011_c03764	putative_DNA_mismatch_endonucleasepatch_repair_protein	435	0.5655
	SM2011_c03765	Hypothetical_protein_signal_peptide	1587	0.4543
	SM2011_c03766	Hypothetical_protein	765	0.4850
	SM2011_c03767	Putative_anaerobic_sulfatase-maturating_enzyme	1116	0.4964
	SM2011_c03768	putative_transmembrane_protein	879	0.5757
	SM2011_c03769	Serine_protease	1917	0.5764
	SM2011_c04429	hypothetical_protein	645	0.5705
	SM2011_c04430	Putative_transposase_number_1_for_insertion_sequence_ISRm30	168	0.5536
	SM2011_c05011	Putative_bacteriophage_DNA-binding_transcription_regulator	174	0.5287
	SM2011_c05012	Hypothetical_protein	174	0.6379
	SM2011_c05013	Hypothetical_protein	201	0.5672
	SM2011_c05014	Putative_recombinase	462	0.6147
	SM2011_c05015	Putative_recombinase	579	0.5820
	SM2011_c05018	Putative_DNA_or_RNA_helicase	1956	0.5746
	SM2011_c06990	hypothetical_protein	609	0.5616
	SM2011_c07129	hypothetical_protein	129	0.6279
	SM2011_c07130	hypothetical_protein	144	0.6111
	SM2011_c07159	hypothetical_protein	159	0.5597
	SM2011_c07160	hypothetical_protein	129	0.5736

## Sheet: Singletons_pSymB
S. meliloti strain	Gene Name	Predicted function	Length (bp)	GC content
Sinorhizobium meliloti Rm41 NC_018700	BN406_06021	hypothetical_protein	318	0.5629
	BN406_06022	hypothetical_protein	225	0.5422
	BN406_06025	hypothetical_protein	786	0.5623
	BN406_06030	putative_membrane_protein	336	0.6131
	BN406_06033	unknown	759	0.5679
	BN406_06037	hypothetical_protein	174	0.5057
	BN406_06039	hypothetical_protein	1983	0.4952
	BN406_06040	hypothetical_protein	351	0.5100
	BN406_06041	hypothetical_protein	3033	0.5104
	BN406_06051	RkpQ:_sialic_acid_synthase	1056	0.5331
	BN406_06052	RkpP:_Phosphinothricin_N-acetyltransferase	555	0.4685
	BN406_06053	RkpO_polysaccharide_biosynthesis_protein	1131	0.5597
	BN406_06054	RkpN_acylneuraminate_cytidylyltransferase	621	0.5459
	BN406_06055	RkpM_polysaccharide_biosynthesis_protein	1158	0.5406
	BN406_06056	RkpL_polysaccharide_biosynthesis_protein_UDP-4-dehydro-6-deoxy-2-acetamido-D-glucose_4-reductase	996	0.5131
	BN406_06092	RNA-directed_DNA_polymerase	1344	0.5796
Sinorhizobium meliloti GR4 NC_019845	C770_GR4pD0499	hypothetical_protein	105	0.5810
	C770_GR4pD0591	hypothetical_protein	129	0.5271
	C770_GR4pD0835	Transposase_DDE_domain_protein	1284	0.6643
	C770_GR4pD0846	asparagine_synthase_(glutamine-hydrolyzing)	1959	0.5947
	C770_GR4pD0943	hypothetical_protein	321	0.5047
	C770_GR4pD0946	Transposase-like_protein	399	0.6341
	C770_GR4pD0953	Protein_of_unknown_function_(DUF1194)	792	0.5455
	C770_GR4pD0955	hypothetical_protein	312	0.5705
	C770_GR4pD0956	hypothetical_protein	582	0.5670
	C770_GR4pD0959	hypothetical_protein	555	0.5315
	C770_GR4pD0960	hypothetical_protein	369	0.5312
	C770_GR4pD0961	hypothetical_protein	240	0.6208
	C770_GR4pD0962	hypothetical_protein	342	0.5965
	C770_GR4pD0973	hypothetical_protein	162	0.5247
	C770_GR4pD0998	hypothetical_protein	258	0.5620
	C770_GR4pD0999	hypothetical_protein	2355	0.6025
	C770_GR4pD1000	hypothetical_protein	1494	0.6111
	C770_GR4pD1001	hypothetical_protein	2019	0.6067
	C770_GR4pD1002	hypothetical_protein	1338	0.5904
	C770_GR4pD1003	Protein_of_unknown_function_(DUF559)	3099	0.5947
	C770_GR4pD1004	hypothetical_protein	150	0.5533
	C770_GR4pD1005	hypothetical_protein	453	0.5695
	C770_GR4pD1012	hypothetical_protein	792	0.5265
	C770_GR4pD1018	hypothetical_protein	888	0.5338
	C770_GR4pD1019	hypothetical_protein	690	0.4681
	C770_GR4pD1021	Glycosyltransferase	1197	0.5079
	C770_GR4pD1022	putative_O-methyltransferase	678	0.4631
	C770_GR4pD1023	Methylase_involved_in_ubiquinone/menaquinone_biosynthesis	705	0.4738
	C770_GR4pD1024	Transposase-like_protein	831	0.5572
	C770_GR4pD1437	hypothetical_protein	1026	0.5760
	C770_GR4pD1438	hypothetical_protein	1422	0.5970
	C770_GR4pD1439	Site-specific_recombinase_DNA_invertase_Pin-like_protein	597	0.6131
	C770_GR4pD1440	Transposase-like_protein_TnpA_family	3048	0.6220
Sinorhizobium meliloti AK83 NC_015590	Sinme_5045	resolvase_domain-containing_protein	2082	0.5850
	Sinme_5046	putative_transposase_number_3_of_degenerate_insertion_sequence	267	0.6030
	Sinme_5047	putative_transposase_number_2_of_degenerate_insertion_sequence	447	0.6197
	Sinme_5048	putative_transposase_number_1_of_degenerate_insertion_sequence	210	0.5571
	Sinme_5094	outer_membrane_adhesin_like_protein	1236	0.5146
	Sinme_5096	chondroitin_4-O-sulfotransferase	663	0.4646
	Sinme_5112	hypothetical_protein	351	0.5613
	Sinme_5113	hypothetical_protein	699	0.5622
	Sinme_5114	hypothetical_protein	510	0.5843
	Sinme_5117	hypothetical_protein	261	0.5287
	Sinme_5118	type_11_methyltransferase	735	0.5442
	Sinme_5119	hypothetical_protein	384	0.5365
	Sinme_5120	hypothetical_protein	150	0.6067
	Sinme_5125	FkbM_family_methyltransferase	3126	0.4952
Sinorhizobium meliloti BL225C NC_017322	SinmeB_4038	hypothetical_protein	474	0.6076
	SinmeB_4093	transposase_IS3/IS911_family_protein	381	0.5643
	SinmeB_4095	hypothetical_protein	1053	0.5385
	SinmeB_4096	chloramphenicol_acetyltransferase	642	0.4751
	SinmeB_4097	FkbM_family_methyltransferase	705	0.5092
	SinmeB_4098	capsular_polysaccharide_biosynthesis_protein	2259	0.5197
	SinmeB_4099	hypothetical_protein	228	0.5658
	SinmeB_5007	hypothetical_protein	762	0.4869
	SinmeB_5008	hypothetical_protein	288	0.5243
	SinmeB_5009	hypothetical_protein	360	0.5389
	SinmeB_5010	Excinuclease_ABC_C_subunit_domain-containing_protein	576	0.4896
	SinmeB_5011	hypothetical_protein	177	0.4520
	SinmeB_5012	glycoside_hydrolase_family_protein	462	0.5216
	SinmeB_5013	hypothetical_protein	414	0.5145
	SinmeB_5014	hypothetical_protein	447	0.5794
	SinmeB_5015	hypothetical_protein	495	0.4828
	SinmeB_5016	hypothetical_protein	1989	0.5043
	SinmeB_5017	hypothetical_protein	2211	0.5224
	SinmeB_5018	hypothetical_protein	870	0.5264
	SinmeB_5019	hypothetical_protein	1290	0.5403
	SinmeB_5020	hypothetical_protein	1554	0.5257
	SinmeB_5021	hypothetical_protein	387	0.4729
	SinmeB_5022	hypothetical_protein	291	0.4983
	SinmeB_5023	hypothetical_protein	1524	0.4980
	SinmeB_5024	hypothetical_protein	573	0.5026
	SinmeB_5025	hypothetical_protein	339	0.4867
	SinmeB_5026	putative_phage_major_head_protein	927	0.5264
	SinmeB_5027	hypothetical_protein	981	0.4842
	SinmeB_5028	hypothetical_protein	258	0.4496
	SinmeB_5029	hypothetical_protein	2031	0.5017
	SinmeB_5030	hypothetical_protein	1416	0.4859
	SinmeB_5031	hypothetical_protein	375	0.5067
	SinmeB_5032	hypothetical_protein	165	0.5212
	SinmeB_5033	hypothetical_protein	522	0.4981
	SinmeB_5034	hypothetical_protein	237	0.5105
	SinmeB_5035	hypothetical_protein	396	0.5126
	SinmeB_5037	hypothetical_protein	147	0.5102
	SinmeB_5038	hypothetical_protein	1455	0.4976
	SinmeB_5039	hypothetical_protein	240	0.5375
	SinmeB_5040	hypothetical_protein	1224	0.5204
	SinmeB_5041	hypothetical_protein	537	0.4972
	SinmeB_5042	hypothetical_protein	210	0.5238
	SinmeB_5043	hypothetical_protein	285	0.4807
	SinmeB_5044	hypothetical_protein	204	0.5441
	SinmeB_5045	hypothetical_protein	915	0.4831
	SinmeB_5046	hypothetical_protein	177	0.5198
	SinmeB_5047	integrase_family_protein	1335	0.5161
Sinorhizobium meliloti 2011 NC_020528	SM2011_b20907	Hypothetical_protein	303	0.5182
	SM2011_b20916	Hypothetical_protein	219	0.6804
	SM2011_b21043	Hypothetical_protein	567	0.6120

## Sheet: Singletons_pSymA
S. meliloti strain	Gene Name	Predicted function	Length (bp)	GC content
Sinorhizobium meliloti Rm41 NC_018700	BN406_03565	hypothetical_protein	1137	0.6500
	BN406_03566	hypothetical_protein	1965	0.5267
	BN406_03567	hypothetical_protein	1866	0.5466
	BN406_03568	hypothetical_protein	1422	0.5098
	BN406_03569	hypothetical_protein	2007	0.5446
	BN406_03570	hypothetical_protein	492	0.5711
	BN406_03571	hypothetical_protein	1113	0.5526
	BN406_03572	hypothetical_protein	1638	0.5305
	BN406_03573	hypothetical_protein	894	0.5145
	BN406_03574	hypothetical_protein	198	0.5000
	BN406_03651	FAD_linked_oxidase-like_protein	1227	0.5346
	BN406_03652	hypothetical_protein	255	0.5765
	BN406_03654	hypothetical_protein	222	0.5766
	BN406_03655	hypothetical_protein	540	0.5685
	BN406_03656	Aminoglycoside_N(3)-acetyltransferase_III	858	0.5932
	BN406_03657	hypothetical_protein	675	0.5630
	BN406_03658	hypothetical_protein	363	0.5895
	BN406_03659	hypothetical_protein	423	0.5839
	BN406_03660	hypothetical_protein	423	0.5839
	BN406_03661	hypothetical_protein	429	0.6131
	BN406_03662	hypothetical_protein	378	0.6270
	BN406_03663	ECF_subfamily_RNA_polymerase_sigma-24_subunit	618	0.5874
	BN406_03664	hypothetical_protein	447	0.5638
	BN406_03665	hypothetical_protein	399	0.5890
	BN406_03666	hypothetical_protein	225	0.5689
	BN406_03667	putative_oxidoreductase_AN7799	771	0.6355
	BN406_03668	NmrA_family_protein	861	0.6330
	BN406_03669	short-chain_dehydrogenase/reductase_SDR	888	0.6250
	BN406_03672	ribokinase-like_domain-containing_protein	927	0.6289
	BN406_03673	alanine_racemase	1086	0.6363
	BN406_03674	extracellular_solute-binding_protein	843	0.5943
	BN406_03677	ornithine_cyclodeaminase/mu-crystallin	936	0.6474
	BN406_03678	GntR_family_transcriptional_regulator	708	0.6638
	BN406_03679	Fructosamine_deglycase_frlB	999	0.6176
	BN406_03680	FAD_dependent_oxidoreductase	1482	0.6511
	BN406_03681	xylose_isomerase_domain-containing_protein	837	0.5890
	BN406_03682	putative_N-methylproline_demethylase	2049	0.6510
	BN406_03683	Octopine_catabolism/uptake_operon_regulatory_protein_occR	891	0.5825
	BN406_03687	Octopine-binding_periplasmic_protein	840	0.5893
	BN406_03691	hypothetical_protein	342	0.6082
	BN406_03692	mandelate_racemase/muconate_lactonizing_protein	1155	0.6303
	BN406_03693	hypothetical_protein	87	0.4713
	BN406_03694	D-serine_deaminase	1236	0.5364
	BN406_03695	hypothetical_protein	867	0.5202
	BN406_03696	Putative_aldolase_class_2_protein_CC_1201	735	0.5578
	BN406_03697	classes_I_and_II_superfamily_aminotransferase	1182	0.5702
	BN406_03698	hypothetical_protein	453	0.5386
	BN406_03699	hypothetical_protein	1584	0.6098
	BN406_03700	hypothetical_protein	624	0.6026
	BN406_03701	hypothetical_protein	912	0.6075
	BN406_03702	amino_acid_ABC_transporter_substrate-binding_protein	834	0.5923
	BN406_03705	aminohydrolase	1242	0.6353
	BN406_03706	hypothetical_protein	1605	0.6523
	BN406_03707	hypothetical_protein	303	0.6535
	BN406_03708	class_V_aminotransferase	1218	0.5903
	BN406_03709	amino_acid_ABC_transporter_substrate-binding_protein/signal_transduction_system	834	0.5492
	BN406_03753	hypothetical_protein	336	0.5506
	BN406_03756	extracellular_solute-binding_protein	1518	0.6014
	BN406_03759	hypothetical_protein	930	0.6065
	BN406_03760	short-chain_dehydrogenase/reductase_SDR	783	0.6194
	BN406_03761	hypothetical_protein	309	0.6117
	BN406_03762	hypothetical_protein	780	0.6038
	BN406_03763	hypothetical_protein	675	0.5778
	BN406_03764	hypothetical_protein	765	0.6510
	BN406_03765	hypothetical_protein	639	0.5978
	BN406_03767	dihydrodipicolinate_synthetase	924	0.6472
	BN406_03768	hypothetical_protein	1410	0.6291
	BN406_03769	amidase	1380	0.6268
	BN406_03770	IclR_family_transcriptional_regulator	765	0.5660
	BN406_03771	family_5_extracellular_solute-binding_protein	1572	0.6081
	BN406_03772	hydrolase	852	0.6232
	BN406_03773	putative_acylase	1608	0.6219
	BN406_03778	amidohydrolase	1194	0.6566
	BN406_03984	hypothetical_protein	492	0.5752
	BN406_03985	DNA-binding_protein	1158	0.5794
	BN406_04012	GntR_family_transcriptional_regulator	678	0.5457
	BN406_04013	HAD-superfamily_hydrolase	702	0.5613
	BN406_04014	glutamate/aspartate_periplasmic-binding_protein_1	870	0.5207
	BN406_04015	amino_acid_ABC_transporter_permease	702	0.5313
	BN406_04016	glutamate/aspartate_ABC_transporter_permease	657	0.5373
	BN406_04018	putative_threonine_dehydratase	1038	0.5597
	BN406_04019	aspartate_aminotransferase	1209	0.5749
	BN406_04020	hypothetical_protein	429	0.5268
	BN406_04021	transketolase	861	0.5923
	BN406_04022	transketolase	987	0.5937
	BN406_04023	glutamate-1-semialdehyde_21-aminomutase	1299	0.6120
	BN406_04028	short-chain_dehydrogenase/reductase_SDR	753	0.6016
	BN406_04034	acetylpolyamine_aminohydrolase	1023	0.5953
	BN406_04035	hypothetical_protein	168	0.5357
	BN406_04036	hypothetical_protein	1059	0.5703
	BN406_04038	inner-membrane_translocator	1008	0.5853
	BN406_04039	inner-membrane_translocator	972	0.6060
	BN406_04040	hypothetical_protein	2058	0.6001
	BN406_04041	hypothetical_protein	1770	0.5881
Sinorhizobium meliloti GR4 NC_019845	C770_GR4pC0114	hypothetical_protein	1338	0.5882
	C770_GR4pC0115	hypothetical_protein	966	0.6366
	C770_GR4pC0116	hypothetical_protein	828	0.6135
	C770_GR4pC0117	hypothetical_protein	2475	0.6295
	C770_GR4pC0118	Uncharacterized_protein_containing_caspase_domain	1071	0.6106
	C770_GR4pC0119	hypothetical_protein	462	0.5325
	C770_GR4pC0120	DNA_ligase_D	1827	0.6234
	C770_GR4pC0122	hypothetical_protein	129	0.5271
	C770_GR4pC0129	hypothetical_protein	477	0.5618
	C770_GR4pC0130	Arabinose_efflux_permease	1257	0.6150
	C770_GR4pC0131	Cupin_domain_protein	489	0.6217
	C770_GR4pC0132	Transcriptional_regulator	909	0.5952
	C770_GR4pC0133	3-hydroxybutyrate_dehydrogenase	828	0.6280
	C770_GR4pC0134	putative_esterase_of_the_alpha-beta_hydrolase_superfamily	1083	0.5946
	C770_GR4pC0137	hypothetical_protein	798	0.6140
	C770_GR4pC0138	hypothetical_protein	474	0.5949
	C770_GR4pC0139	NADH_dehydrogenase_FAD-containing_subunit	1314	0.6431
	C770_GR4pC0140	Adenylate_cyclase_family_3_(some_proteins_containing_HAMP_domain)	1920	0.6214
	C770_GR4pC0141	Protein_of_unknown_function_(DUF3307)	369	0.5962
	C770_GR4pC0142	Response_regulator_containing_CheY-like_receiver_domain_and_AraC-type_DNA-binding_domain	1245	0.5936
	C770_GR4pC0143	Response_regulator_containing_CheY-like_receiver_AAA-type_ATPase_and_DNA-binding_domains	387	0.5556
	C770_GR4pC0144	His_Kinase_A_(phosphoacceptor)_domain/Histidine_kinase-_DNA_gyrase_B-_and_HSP90-like_ATPase/GAF_domain_protein	3045	0.5727
	C770_GR4pC0145	hypothetical_protein	174	0.5575
	C770_GR4pC0146	protein_of_unknown_function_(DUF1127)	240	0.5708
	C770_GR4pC0147	putative_integral_membrane_protein	1998	0.5941
	C770_GR4pC0148	putative_redox_protein_regulator_of_disulfide_bond_formation	510	0.6098
	C770_GR4pC0149	hypothetical_protein	201	0.5224
	C770_GR4pC0153	DsrE/DsrF-like_family	438	0.5457
	C770_GR4pC0170	hypothetical_protein	402	0.5547
	C770_GR4pC0171	hypothetical_protein	909	0.5842
	C770_GR4pC0172	hypothetical_protein	309	0.5275
	C770_GR4pC0173	hypothetical_protein	393	0.5369
	C770_GR4pC0174	hypothetical_protein	324	0.5772
	C770_GR4pC0202	NADH_dehydrogenase_FAD-containing_subunit	1209	0.5848
	C770_GR4pC0203	PAS_domain_S-box	1764	0.5471
	C770_GR4pC0204	hypothetical_protein	663	0.5143
	C770_GR4pC0205	hypothetical_protein	153	0.6078
	C770_GR4pC0206	Zn-dependent_hydrolase_including_glyoxylase	963	0.6324
	C770_GR4pC0207	Transcriptional_regulator	600	0.5283
	C770_GR4pC0211	putative_nucleoside-diphosphate-sugar_epimerase	750	0.5733
	C770_GR4pC0212	Histidine_kinase-_DNA_gyrase_B-_and_HSP90-like_ATPase	732	0.6107
	C770_GR4pC0215	hypothetical_protein	177	0.5367
	C770_GR4pC0216	NAD(P)H-nitrite_reductase	210	0.6095
	C770_GR4pC0217	Zn-dependent_hydrolase_including_glyoxylase	909	0.6359
	C770_GR4pC0218	ABC-type_dipeptide_transport_system_periplasmic_component	1563	0.5733
	C770_GR4pC0219	oligopeptide/dipeptide_ABC_transporter_ATP-binding_protein_C-terminal_domain_protein	1800	0.6128
	C770_GR4pC0220	ABC-type_dipeptide/oligopeptide/nickel_transport_systems_permease_component	861	0.6225
	C770_GR4pC0221	ABC-type_dipeptide/oligopeptide/nickel_transport_systems_permease_component	990	0.6061
	C770_GR4pC0222	PAS_domain_S-box	1845	0.5799
	C770_GR4pC0223	hypothetical_protein	90	0.5667
	C770_GR4pC0225	hypothetical_protein	345	0.5391
	C770_GR4pC0226	putative_esterase_of_the_alpha-beta_hydrolase_superfamily	1179	0.5564
	C770_GR4pC0227	hypothetical_protein	510	0.5804
	C770_GR4pC0228	Multidrug_resistance_efflux_pump	1032	0.6560
	C770_GR4pC0229	drug_resistance_transporter_EmrB/QacA_subfamily	1587	0.6345
	C770_GR4pC0230	hypothetical_protein	93	0.5484
	C770_GR4pC0231	PAS_domain_S-box	2835	0.5887
	C770_GR4pC0236	hypothetical_protein	219	0.6621
	C770_GR4pC0237	glycosyltransferase_MGT_family	1212	0.6906
	C770_GR4pC0238	hypothetical_protein	510	0.6725
	C770_GR4pC0239	hypothetical_protein	918	0.6547
	C770_GR4pC0240	McrBC_5-methylcytosine_restriction_system_component	1287	0.6185
	C770_GR4pC0241	GTPase_subunit_of_restriction_endonuclease	2244	0.5940
	C770_GR4pC0242	Exonuclease_III	801	0.5069
	C770_GR4pC0243	hypothetical_protein	225	0.5956
	C770_GR4pC0244	hypothetical_protein	270	0.5259
	C770_GR4pC0245	hypothetical_protein	375	0.5600
	C770_GR4pC0246	Adenylate_cyclase_family_3_(some_proteins_containing_HAMP_domain)	1227	0.5575
	C770_GR4pC0247	hypothetical_protein	225	0.5778
	C770_GR4pC0248	His_Kinase_A_(phosphoacceptor)_domain/Histidine_kinase-_DNA_gyrase_B-_and_HSP90-like_ATPase	1578	0.5551
	C770_GR4pC0250	putative_hydrolases_or_acyltransferases_(alpha/beta_hydrolase_superfamily)	1356	0.5885
	C770_GR4pC0251	hypothetical_protein	426	0.6127
	C770_GR4pC0252	putative_hydrolases_or_acyltransferases_(alpha/beta_hydrolase_superfamily)	1275	0.5851
	C770_GR4pC0253	putative_enzyme_related_to_lactoylglutathione_lyase	651	0.6129
	C770_GR4pC0254	Short-chain_dehydrogenase_of_various_substrate_specificities	711	0.5471
	C770_GR4pC0258	hypothetical_protein	345	0.6087
	C770_GR4pC0263	hypothetical_protein	261	0.6284
	C770_GR4pC0279	Acetyltransferase_(GNAT)_family	369	0.5501
	C770_GR4pC0280	Putative_threonine_efflux_protein	630	0.5540
	C770_GR4pC0281	hypothetical_protein	225	0.4978
	C770_GR4pC0283	hypothetical_protein	981	0.5902
	C770_GR4pC0284	Tripartite_tricarboxylate_transporter_TctB_family	471	0.5987
	C770_GR4pC0286	Transcriptional_regulator	882	0.5692
	C770_GR4pC0287	aconitate_hydratase_1	2604	0.5998
	C770_GR4pC0314	Dienelactone_hydrolase-related_enzyme	579	0.6183
	C770_GR4pC0315	hypothetical_protein	303	0.5974
	C770_GR4pC0317	Transcriptional_regulator	585	0.5590
	C770_GR4pC0320	Aerobic-type_carbon_monoxide_dehydrogenase_large_subunit_CoxL/CutL-protein	2112	0.5928
	C770_GR4pC0321	hypothetical_protein	417	0.5444
	C770_GR4pC0352	Transcriptional_regulator	261	0.5709
	C770_GR4pC0353	Sugar_phosphate_isomerase/epimerase	957	0.6123
	C770_GR4pC0354	putative_dehydrogenase-related_protein	1008	0.6101
	C770_GR4pC0355	Ribose/xylose/arabinose/galactoside_ABC-type_transport_systems_permease_component	972	0.5823
	C770_GR4pC0357	Ribose/xylose/arabinose/galactoside_ABC-type_transport_systems_permease_component	954	0.5901
	C770_GR4pC0358	ABC-type_sugar_transport_system_periplasmic_component	1029	0.5705
	C770_GR4pC0359	ABC-type_sugar_transport_system_periplasmic_component	1155	0.5688
	C770_GR4pC0362	Methyltransferase_domain_protein	699	0.5651
	C770_GR4pC0364	ABC-type_Fe3+-siderophore_transport_system_permease_component	1032	0.6105
	C770_GR4pC0365	ABC-type_Fe3+-siderophore_transport_system_permease_component	1005	0.6378
	C770_GR4pC0366	ABC-type_Fe3+-hydroxamate_transport_system_periplasmic_component	963	0.5857
	C770_GR4pC0469	hypothetical_protein	300	0.5833
	C770_GR4pC0470	Di-_and_tricarboxylate_transporter	1833	0.6077
	C770_GR4pC0471	Di-_and_tripeptidase	1200	0.6125
	C770_GR4pC0472	Putative_p-aminobenzoyl-glutamate_transporter	1548	0.5691
	C770_GR4pC0473	AraC-type_DNA-binding_domain-containing_protein	1044	0.5527
	C770_GR4pC0475	hypothetical_protein	408	0.5784
	C770_GR4pC0775	Aerobic-type_carbon_monoxide_dehydrogenase_large_subunit_CoxL/CutL-like_protein	2169	0.6095
	C770_GR4pC0778	hypothetical_protein	261	0.5900
	C770_GR4pC0779	Signal_transduction_histidine_kinase	1434	0.5851
	C770_GR4pC0781	hypothetical_protein	270	0.5926
	C770_GR4pC0782	Protein_of_unknown_function_(DUF3313)	804	0.5983
	C770_GR4pC0783	Signal_transduction_histidine_kinase	1338	0.6054
	C770_GR4pC0786	hypothetical_protein	411	0.5961
	C770_GR4pC0787	Outer_membrane_protein_V	684	0.5980
	C770_GR4pC0788	hypothetical_protein	219	0.5342
	C770_GR4pC0792	Zn-dependent_hydrolase_including_glyoxylase	990	0.6172
	C770_GR4pC0794	Protocatechuate_34-dioxygenase_beta_subunit	582	0.6220
	C770_GR4pC0796	hypothetical_protein	258	0.5233
	C770_GR4pC0797	hypothetical_protein	228	0.5000
	C770_GR4pC0800	hypothetical_protein	228	0.5439
	C770_GR4pC0801	hypothetical_protein	177	0.5537
	C770_GR4pC0806	hypothetical_protein	258	0.5504
	C770_GR4pC0807	putative_methyltransferase_regulatory_domain/Methyltransferase_domain_protein	1578	0.5412
	C770_GR4pC0808	hypothetical_protein	429	0.6503
	C770_GR4pC0809	hypothetical_protein	93	0.6667
	C770_GR4pC0810	Outer_membrane_protein_V	858	0.5594
	C770_GR4pC0811	hypothetical_protein	246	0.6301
	C770_GR4pC0812	Phospholipid_N-methyltransferase	663	0.5701
	C770_GR4pC0813	putative_membrane-associated_protein	636	0.5912
	C770_GR4pC0814	hypothetical_protein	246	0.5976
	C770_GR4pC0816	AraC-type_DNA-binding_domain-containing_protein	921	0.5700
	C770_GR4pC0817	RND_family_efflux_transporter_MFP_subunit	1242	0.6457
	C770_GR4pC0819	hypothetical_protein	189	0.6561
	C770_GR4pC0820	hypothetical_protein	468	0.5855
	C770_GR4pC0821	hypothetical_protein	471	0.5669
	C770_GR4pC0822	Dehydrogenases_with_different_specificities_(related_to_short-chain_alcohol_dehydrogenases)	1116	0.6084
	C770_GR4pC0823	Arabinose_efflux_permease	1323	0.6039
	C770_GR4pC0824	AraC-type_DNA-binding_domain-containing_protein	978	0.6002
	C770_GR4pC0825	Nucleoside-diphosphate-sugar_epimerase	813	0.6187
	C770_GR4pC0826	Transcriptional_regulator	471	0.6008
	C770_GR4pC0827	hypothetical_protein	468	0.5620
	C770_GR4pC0828	hypothetical_protein	720	0.6194
	C770_GR4pC0829	hypothetical_protein	252	0.6429
	C770_GR4pC0830	Dehydrogenases_with_different_specificities_(related_to_short-chain_alcohol_dehydrogenases)	690	0.6232
	C770_GR4pC0831	Dehydrogenases_with_different_specificities_(related_to_short-chain_alcohol_dehydrogenases)	912	0.6436
	C770_GR4pC0832	hypothetical_protein	267	0.6479
	C770_GR4pC0833	Nucleoside-diphosphate-sugar_epimerase	912	0.6086
	C770_GR4pC0834	hypothetical_protein	828	0.5857
	C770_GR4pC0835	AraC-type_DNA-binding_domain-containing_protein	1065	0.6009
	C770_GR4pC0836	Aerobic-type_carbon_monoxide_dehydrogenase_large_subunit_CoxL/CutL-like_protein	2199	0.6094
	C770_GR4pC0837	hypothetical_protein	690	0.6304
	C770_GR4pC0839	Aerobic-type_carbon_monoxide_dehydrogenase_large_subunit_CoxL/CutL-like_protein	2217	0.6346
	C770_GR4pC0841	hypothetical_protein	96	0.5208
	C770_GR4pC0867	hypothetical_protein	201	0.5473
	C770_GR4pC0921	hypothetical_protein	198	0.6010
	C770_GR4pC1221	hypothetical_protein	399	0.5363
	C770_GR4pC1236	P_pilus_assembly_protein_porin_PapC	1956	0.5721
	C770_GR4pC1238	putative_secreted_protein	495	0.5919
	C770_GR4pC1239	hypothetical_protein	2148	0.6080
	C770_GR4pC1240	Endoglucanase_Y	1032	0.5698
	C770_GR4pC1241	Bacterial_cellulose_synthase_subunit	2340	0.5769
	C770_GR4pC1242	Glycosyltransferase_probably_involved_in_cell_wall_biogenesis	2178	0.5652
	C770_GR4pC1243	hypothetical_protein	840	0.6262
	C770_GR4pC1245	hypothetical_protein	498	0.5100
	C770_GR4pC1246	Methylase_involved_in_ubiquinone/menaquinone_biosynthesis	1176	0.5638
	C770_GR4pC1247	Serine_phosphatase_RsbU_regulator_of_sigma_subunit	2358	0.5823
	C770_GR4pC1260	hypothetical_protein	3402	0.5855
	C770_GR4pC1261	LysM_domain_protein	3123	0.5985
	C770_GR4pC1262	type_III_secretion_protein_SpaR/YscT/HrcT	816	0.5711
	C770_GR4pC1263	type_III_secretion_protein_HrpO_family	267	0.5880
	C770_GR4pC1264	type_III_secretion_apparatus_protein_YscR/HrcR_family	648	0.5509
	C770_GR4pC1265	type_III_secretion_system_apparatus_protein_YscQ/HrcQ	1047	0.5778
	C770_GR4pC1266	Type_III_secretion_protein_YscO	486	0.6152
	C770_GR4pC1267	ATPase_FliI/YscN_family	1344	0.6190
	C770_GR4pC1268	Flagellar_biosynthesis/type_III_secretory_pathway_protein	603	0.5904
	C770_GR4pC1269	hypothetical_protein	678	0.6209
	C770_GR4pC1270	type_III_secretion_apparatus_lipoprotein_YscJ/HrcJ_family	798	0.5865
	C770_GR4pC1271	hypothetical_protein	429	0.5921
	C770_GR4pC1272	hypothetical_protein	180	0.5333
	C770_GR4pC1273	hypothetical_protein	618	0.5534
	C770_GR4pC1274	hypothetical_protein	159	0.5031
	C770_GR4pC1275	hypothetical_protein	909	0.5820
	C770_GR4pC1276	hypothetical_protein	378	0.6032
	C770_GR4pC1277	hypothetical_protein	333	0.5766
	C770_GR4pC1278	type_III_secretion_protein_HrcV_family	2145	0.6047
	C770_GR4pC1279	Flp_pilus_assembly_protein_secretin_CpaC	1341	0.5921
	C770_GR4pC1280	hypothetical_protein	441	0.6327
	C770_GR4pC1281	Flp_pilus_assembly_protein_TadD_contains_TPR_repeats	849	0.6125
	C770_GR4pC1282	Type_III_secretory_pathway_component_EscU	1035	0.5749
	C770_GR4pC1381	diguanylate_cyclase_(GGDEF)_domain_protein	1158	0.5458
	C770_GR4pC1386	Plasmid_stability_protein	252	0.6548
Sinorhizobium meliloti AK83 NC_015590	Sinme_5334	hypothetical_protein	714	0.6050
	Sinme_5335	hypothetical_protein	1041	0.6119
	Sinme_5336	hypothetical_protein	867	0.5998
	Sinme_5578	hypothetical_protein	567	0.6208
	Sinme_5579	hypothetical_protein	933	0.5573
	Sinme_5580	hypothetical_protein	2025	0.5417
	Sinme_5581	UvrD/REP_helicase	1740	0.5557
	Sinme_5585	hypothetical_protein	219	0.5708
	Sinme_5586	Heat_shock_protein_70	2514	0.5716
	Sinme_5587	hypothetical_protein	354	0.5593
	Sinme_5588	hypothetical_protein	1818	0.5341
	Sinme_5589	hypothetical_protein	1731	0.5557
	Sinme_5700	hypothetical_protein	441	0.5351
	Sinme_5704	hypothetical_protein	462	0.5130
	Sinme_5739	pyruvate_phosphate_dikinase	2724	0.6178
	Sinme_5740	hypothetical_protein	984	0.5173
	Sinme_5750	LysR_family_transcriptional_regulator	855	0.5906
	Sinme_5751	3-dehydroquinate_dehydratase_type_II	441	0.5510
	Sinme_5752	glutamate-1-semialdehyde_21-aminomutase	1233	0.5945
	Sinme_5754	tripartite_AtP-independent_periplasmic_transporter_subunit_DctQ	459	0.5468
	Sinme_5757	type_I_phosphodiesterase/nucleotide_pyrophosphatase	1512	0.5972
	Sinme_5758	LysR_family_transcriptional_regulator	906	0.5883
	Sinme_5760	phosphoenolpyruvate_mutase	870	0.5874
	Sinme_5761	endoribonuclease_L-PSP	366	0.5437
	Sinme_6068	transposase_IS4_family_protein	1350	0.6096
	Sinme_6122	plasmid_pRiA4b_ORF-3_family_protein	582	0.5636
	Sinme_6178	integrase_catalytic_subunit	1563	0.6020
	Sinme_6314	hypothetical_protein	177	0.6384
	Sinme_6411	hypothetical_protein	363	0.6501
	Sinme_6412	hypothetical_protein	603	0.6103
	Sinme_6425	lysine_23-aminomutase_YodO_family_protein	1131	0.5137
	Sinme_6426	hypothetical_protein	312	0.5673
	Sinme_6427	D-alanine--D-alanine_ligase_domain-containing_protein	1083	0.5512
	Sinme_6428	hypothetical_protein	417	0.5252
	Sinme_6429	D-alanine--D-alanine_ligase	996	0.5994
	Sinme_6431	ABC_transporter_integral_membrane_protein	1767	0.5122
	Sinme_6445	ornithine_cyclodeaminase/mu-crystallin	966	0.5238
	Sinme_6446	pyrroline-5-carboxylate_reductase	837	0.5412
	Sinme_6447	o-succinylbenzoate--CoA_ligase	1575	0.5537
	Sinme_6448	enoyl-CoA_hydratase/isomerase	771	0.5603
	Sinme_6449	IclR_family_transcriptional_regulator	840	0.5131
	Sinme_6450	5-oxoprolinase	1638	0.5360
	Sinme_6451	5-oxoprolinase	2058	0.5369
	Sinme_6452	family_1_extracellular_solute-binding_protein	1101	0.5604
	Sinme_6453	succinylglutamate_desuccinylase/aspartoacylase	1008	0.5258
	Sinme_6454	family_1_extracellular_solute-binding_protein	1101	0.5586
	Sinme_6455	ABC_transporter_integral_membrane_protein	1833	0.5210
	Sinme_6482	D-amino-acid_dehydrogenase	1260	0.5317
	Sinme_6483	Asp/Glu/hydantoin_racemase	723	0.5560
	Sinme_6490	hypothetical_protein	141	0.6241
	Sinme_6534	hypothetical_protein	165	0.5697
	Sinme_6538	transposase_IS4_family_protein	1350	0.6081
	Sinme_6546	major_facilitator_superfamily_protein	1245	0.5815
	Sinme_6549	hypothetical_protein	579	0.6010
	Sinme_6550	hypothetical_protein	345	0.6203
	Sinme_6551	UspA_domain-containing_protein	852	0.5880
	Sinme_6552	sulfate_transporter	1488	0.5746
	Sinme_6554	hypothetical_protein	636	0.6305
	Sinme_6555	ECF_subfamily_RNA_polymerase_sigma-24_subunit	534	0.6367
	Sinme_6556	hypothetical_protein	321	0.6231
	Sinme_6558	hypothetical_protein	798	0.6441
	Sinme_6559	DoxX_family_protein	537	0.5978
	Sinme_6571	CheB_methylesterase	177	0.5989
Sinorhizobium meliloti BL225C NC_017322	SinmeB_5251	transposase_IS3/IS911_family_protein	384	0.5521
	SinmeB_5277	hypothetical_protein	1542	0.5564
	SinmeB_5278	hypothetical_protein	642	0.5685
	SinmeB_5279	hypothetical_protein	2484	0.5866
	SinmeB_5280	hypothetical_protein	2130	0.5873
	SinmeB_5281	glycoside_hydrolase_family_protein	1764	0.5896
	SinmeB_5282	hypothetical_protein	1521	0.5483
	SinmeB_5283	peptidase_C14_caspase_catalytic_subunit_p20	1149	0.5570
	SinmeB_5284	hypothetical_protein	1959	0.5411
	SinmeB_5286	metallophosphoesterase	1206	0.5464
	SinmeB_5287	hypothetical_protein	927	0.5448
	SinmeB_5288	Adenylosuccinate_synthase	1599	0.5297
	SinmeB_5289	hypothetical_protein	693	0.5397
	SinmeB_5290	hypothetical_protein	546	0.5293
	SinmeB_5291	hypothetical_protein	1356	0.5664
	SinmeB_5293	hypothetical_protein	783	0.5581
	SinmeB_5294	hypothetical_protein	375	0.5173
	SinmeB_5295	hypothetical_protein	585	0.6068
	SinmeB_5296	hypothetical_protein	1101	0.6085
	SinmeB_5297	UBA/THIF-type_NAD/FAD_binding_protein	1395	0.6057
	SinmeB_5298	hypothetical_protein	330	0.6182
	SinmeB_5299	hypothetical_protein	696	0.5158
	SinmeB_5411	LacI_family_transcriptional_regulator	1014	0.6124
	SinmeB_5412	oxidoreductase_domain-containing_protein	1089	0.6070
	SinmeB_5413	xylose_isomerase_domain-containing_protein	912	0.5680
	SinmeB_5414	hypothetical_protein	1179	0.6132
	SinmeB_5416	formyl-CoA_transferase	1191	0.6188
	SinmeB_5417	hypothetical_protein	1146	0.6475
	SinmeB_5418	Enoyl-CoA_hydratase/isomerase	768	0.6354
	SinmeB_5419	ABC_transporter	954	0.6195
	SinmeB_5420	periplasmic_binding_protein/LacI_transcriptional_regulator	972	0.5916
	SinmeB_5591	hypothetical_protein	180	0.5667
	SinmeB_5593	lipocalin_family_protein	507	0.5424
	SinmeB_5594	hypothetical_protein	510	0.6157
	SinmeB_5595	hypothetical_protein	105	0.5619
	SinmeB_5596	hypothetical_protein	393	0.5115
	SinmeB_5597	hypothetical_protein	651	0.5530
	SinmeB_5598	hypothetical_protein	249	0.6104
	SinmeB_5604	hypothetical_protein	339	0.6195
	SinmeB_5605	hypothetical_protein	537	0.5158
	SinmeB_5607	hypothetical_protein	171	0.5848
	SinmeB_5608	hypothetical_protein	366	0.5874
	SinmeB_5609	hypothetical_protein	168	0.6131
	SinmeB_5611	hypothetical_protein	204	0.4804
	SinmeB_5614	hypothetical_protein	900	0.6256
	SinmeB_5615	group_1_glycosyl_transferase	294	0.5782
	SinmeB_5616	UDP-galactopyranose_mutase	2349	0.5304
	SinmeB_5617	group_1_glycosyl_transferase	3240	0.5830
	SinmeB_5618	group_1_glycosyl_transferase	2274	0.5717
	SinmeB_5620	AraC_family_transcriptional_regulator	933	0.5638
	SinmeB_5621	hypothetical_protein	423	0.5768
	SinmeB_5622	Hep_Hag_repeat-containing_protein	2034	0.6327
	SinmeB_5623	YadA_domain-containing_protein	1974	0.6120
	SinmeB_5624	invasion_associated_locus_B_family_protein	528	0.5833
	SinmeB_5625	hypothetical_protein	675	0.5556
	SinmeB_5626	hypothetical_protein	474	0.5970
	SinmeB_5627	invasion_associated_locus_B_family_protein	561	0.5740
	SinmeB_5628	putative_integral_membrane_sensor_protein	1212	0.6089
	SinmeB_5629	EAL_domain-containing_protein	513	0.5517
	SinmeB_5631	TniB_family_protein	387	0.6408
	SinmeB_5704	hypothetical_protein	810	0.4099
	SinmeB_5710	hypothetical_protein	1041	0.6042
	SinmeB_5711	dienelactone_hydrolase	1068	0.6086
	SinmeB_5714	hypothetical_protein	480	0.5958
	SinmeB_5715	hypothetical_protein	714	0.5742
	SinmeB_5716	adenylate/guanylate_cyclase	1326	0.5958
	SinmeB_5719	twin-arginine_translocation_pathway_signal	582	0.5722
	SinmeB_5844	type_I_phosphodiesterase/nucleotide_pyrophosphatase	1476	0.6226
	SinmeB_5845	DeoR_family_transcriptional_regulator	804	0.5871
	SinmeB_5846	extracellular_solute-binding_protein	1095	0.5635
	SinmeB_5847	ABC_transporter	888	0.5867
	SinmeB_5848	ABC_transporter	780	0.5346
	SinmeB_5850	4-diphosphocytidyl-2C-methyl-D-erythritol_synthase	756	0.5410
	SinmeB_5851	GHMP_kinase	885	0.5367
	SinmeB_5852	CDP-alcohol_phosphatidyltransferase	636	0.5519
	SinmeB_5853	asparagine_synthase	1725	0.5391
	SinmeB_5862	transposase_IS3/IS911_family_protein	381	0.5643
	SinmeB_5865	myo-inosose-2_dehydratase	936	0.5716
	SinmeB_5866	Trans-12-dihydrobenzene-12-diol_dehydrogenase	1002	0.5998
	SinmeB_5868	hypothetical_protein	879	0.5404
	SinmeB_5869	Inositol_2-dehydrogenase	951	0.5678
	SinmeB_5871	DeoR_family_transcriptional_regulator	1512	0.6005
	SinmeB_5872	fatty_acid_desaturase	1083	0.5900
	SinmeB_5877	cytochrome_c_class_I	543	0.5783
	SinmeB_5878	gluconate_2-dehydrogenase	1770	0.5582
	SinmeB_5879	dehydrogenase_small_subunit	690	0.5507
	SinmeB_5880	major_facilitator_superfamily_protein	1221	0.5422
	SinmeB_5914	hypothetical_protein	492	0.5976
	SinmeB_5930	beta-lactamase	822	0.4647
	SinmeB_5931	xylose_isomerase_domain-containing_protein	1017	0.5615
	SinmeB_5932	myo-inosose-2_dehydratase	936	0.5716
	SinmeB_5933	hypothetical_protein	477	0.5975
	SinmeB_5934	hypothetical_protein	1110	0.5775
	SinmeB_5935	FAD_dependent_oxidoreductase	1869	0.5853
	SinmeB_5936	glucan_13-alpha-glucosidase	1440	0.5701
	SinmeB_5939	hypothetical_protein	291	0.5739
	SinmeB_5954	lytic_transglycosylase	705	0.5376
	SinmeB_5955	conjugal_transfer_protein_Trbc	360	0.5833
	SinmeB_5958	type_IV_secretion_system_protein_VirB5	681	0.5624
	SinmeB_5959	TrbL/VirB6_plasmid_conjugal_transfer_protein	885	0.4780
	SinmeB_5960	type_IV_secretion_system_lipoprotein_VirB7	165	0.5212
	SinmeB_5961	VirB8_family_protein	711	0.5316
	SinmeB_5962	P-type_conjugative_transfer_protein_VirB9	879	0.5404
	SinmeB_5963	conjugation_TrbI_family_protein	1116	0.5403
	SinmeB_5971	TRAG_family_protein	1689	0.5133
	SinmeB_5972	hypothetical_protein	885	0.5277
	SinmeB_6016	hypothetical_protein	960	0.5750
Sinorhizobium meliloti SM11 NC_017325	SM11_pC0077	hypothetical_protein	204	0.6078
	SM11_pC0078	hypothetical_protein	243	0.5638
	SM11_pC0079	hypothetical_protein	426	0.5540
	SM11_pC0080	hypothetical_protein	141	0.5390
	SM11_pC0081	hypothetical_protein	690	0.5681
	SM11_pC0082	hypothetical_protein	411	0.5718
	SM11_pC0083	hypothetical_protein	549	0.5738
	SM11_pC0084	hypothetical_protein	270	0.5593
	SM11_pC0085	hypothetical_protein	1170	0.5513
	SM11_pC0086	hypothetical_protein	237	0.4768
	SM11_pC0087	hypothetical_protein	642	0.5639
	SM11_pC0088	hypothetical_protein	273	0.5531
	SM11_pC0089	hypothetical_protein	4980	0.5574
	SM11_pC0101	hypothetical_protein	102	0.5980
	SM11_pC0102	hypothetical_protein	216	0.6065
	SM11_pC0110	hypothetical_protein	222	0.6351
	SM11_pC0111	integrase_catalytic_subunit	603	0.5605
	SM11_pC0116	hypothetical_protein	327	0.5474
	SM11_pC0117	hypothetical_protein	231	0.5844
	SM11_pC0118	hypothetical_protein	1188	0.5640
	SM11_pC0119	TfuA_domain-containing_protein_core	1368	0.5614
	SM11_pC0120	hypothetical_protein	1215	0.5802
	SM11_pC0121	hypothetical_protein	960	0.5802
	SM11_pC0122	hypothetical_protein	909	0.5952
	SM11_pC0123	sulfur_carrier_protein_ThiS	297	0.5758
	SM11_pC0124	molybdopterin_biosynthesis_protein_MoeB	1140	0.5702
	SM11_pC0125	type_11_methyltransferase	636	0.5582
	SM11_pC0126	hypothetical_protein	312	0.6026
	SM11_pC0127	hypothetical_protein	261	0.5096
	SM11_pC0128	Lanthionine_synthetase_C_family_protein	2919	0.5731
	SM11_pC0129	peptidase_C1A_papain	1185	0.5477
	SM11_pC0130	transposase	198	0.6313
	SM11_pC0131	hypothetical_protein	129	0.5736
	SM11_pC0132	hypothetical_protein	555	0.5856
	SM11_pC0133	nuclease	441	0.6259
	SM11_pC0217	hypothetical_protein	1476	0.5569
	SM11_pC0218	Helix-turn-helix_type_11_domain-containing_protein	723	0.5602
	SM11_pC0219	hypothetical_protein	312	0.5224
	SM11_pC0232	hypothetical_protein	603	0.6219
	SM11_pC0235	hypothetical_protein	867	0.6090
	SM11_pC0274	putative_transposase_(IS1111A/IS1328/IS1533_family)_identical_to_Y4pF	309	0.5922
	SM11_pC0279	hypothetical_protein	228	0.6053
	SM11_pC0280	hypothetical_protein	129	0.5426
	SM11_pC0283	putative_replication_protein_RepA	1269	0.5366
	SM11_pC0284	feruloyl_esterase	996	0.5823
	SM11_pC0287	putative_replication_protein_RepA	1275	0.5325
	SM11_pC0288	transcriptional_regulator	687	0.4614
	SM11_pC0289	hypothetical_protein	129	0.5349
	SM11_pC0290	hypothetical_protein	1554	0.6042
	SM11_pC0291	putative_cobalamin_biosynthesis_protein	1107	0.5799
	SM11_pC0292	Integrase-like_protein_y4lS	408	0.5907
	SM11_pC0293	putative_DNA_topology_modulation_protein	540	0.4981
	SM11_pC0294	hypothetical_protein	375	0.5227
	SM11_pC0298	hypothetical_protein	93	0.5914
	SM11_pC0300	6-aminohexanoate-dimer_hydrolase	1188	0.5976
	SM11_pC0301	nylB_upstream_ORF	927	0.5653
	SM11_pC0306	ABC_transporter_substrate-binding_protein	1545	0.5987
	SM11_pC0309	hypothetical_protein	1029	0.6152
	SM11_pC0310	hypothetical_protein	1437	0.5915
	SM11_pC0311	putative_arginine/lysine/ornithine_decarboxylase	2778	0.5835
	SM11_pC0312	hypothetical_protein	120	0.5667
	SM11_pC0313	hypothetical_protein	288	0.5799
	SM11_pC0314	hypothetical_protein	165	0.5758
	SM11_pC0319	hypothetical_protein	138	0.5362
	SM11_pC0320	hypothetical_protein	96	0.6146
	SM11_pC0321	hypothetical_protein	354	0.5424
	SM11_pC0324	hypothetical_protein	117	0.5641
	SM11_pC0325	hypothetical_protein	1359	0.5798
	SM11_pC0326	putative_resolvase	726	0.5950
	SM11_pC0327	probably_involved_in_transposition_of_TnSmeSM11a-_1_putative_transposase	2970	0.5970
	SM11_pC0328	hypothetical_protein	1737	0.5642
	SM11_pC1012	reverse_transcriptase/maturase	1470	0.5762
	SM11_pC1093	hypothetical_protein	480	0.5688
	SM11_pC1188	ABC_transporter_permease	951	0.5468
	SM11_pC1190	hypothetical_protein	183	0.4863
	SM11_pC1191	ABC_transporter_binding_protein_component	1482	0.5148
	SM11_pC1192	dipeptidase_domain_protein	1500	0.5480
	SM11_pC1193	DNA-binding_protein	717	0.5132
	SM11_pC1194	putative_6-aminohexanoate-dimer_hydrolase	696	0.6049
	SM11_pC1195	hypothetical_protein	135	0.6222
	SM11_pC1196	putative_amidohydrolase/peptidase/deacetylase	1281	0.5800
	SM11_pC1197	hypothetical_protein	276	0.5833
	SM11_pC1198	hypothetical_protein	228	0.5614
	SM11_pC1199	hypothetical_protein	456	0.5768
	SM11_pC1201	putative_amidase_protein	1404	0.5769
	SM11_pC1203	hypothetical_protein	219	0.5205
	SM11_pC1213	transcriptional_regulator	594	0.6296
	SM11_pC1214	LysR_family_transcriptional_regulator	951	0.6046
	SM11_pC1215	acetate_CoA-transferase_subunit_A	801	0.5605
	SM11_pC1216	putative_3-oxoadipate_CoA-transferase_subunit_B	648	0.5988
	SM11_pC1217	putative_amidohydrolase/peptidase/deacetylase	1482	0.6228
	SM11_pC1218	thiolase	1176	0.6318
	SM11_pC1219	acetyltransferase	492	0.5711
	SM11_pC1221	hypothetical_protein	135	0.5333
	SM11_pC1222	hypothetical_protein	297	0.5623
	SM11_pC1234	Aminotransferase_class_III	1308	0.6445
	SM11_pC1235	transcriptional_regulator	690	0.6275
	SM11_pC1238	acetyltransferase	489	0.5746
	SM11_pC1246	probabable_KamA	1080	0.6157
	SM11_pC1251	hypothetical_protein	153	0.5686
	SM11_pC1255	hypothetical_protein	1266	0.5608
	SM11_pC1331	putative_transposase-related_protein	393	0.6285
	SM11_pC1438	putative_Transposase_for_insertion_sequence_ISRm21_protein	1074	0.6071
Sinorhizobium meliloti 2011 NC_020528	SM2011_a0462	hypothetical_protein	1839	0.5459
	SM2011_a0464	adenylate/guanylate_cyclase	3174	0.6298
	SM2011_a0466	ABC_transporterperiplasmic_solute-binding_protein	1602	0.5618
	SM2011_a0470	ABC_transporterATP-binding_protein	1845	0.6228
	SM2011_a0637	Hypothetical_protein	387	0.6589
	SM2011_a0640	Hypothetical_protein	291	0.5533
	SM2011_a0990	Hypothetical_protein	477	0.5136
	SM2011_a1005	Hypothetical_protein	798	0.5902
	SM2011_a1007	hypothetical_protein	426	0.5681
	SM2011_a1008	hypothetical_protein	555	0.5874
	SM2011_a1009	Putative_heavy_metal_binding_protein	219	0.5616
	SM2011_a1010	Hypothetical_protein	504	0.5734
	SM2011_a1014	Cu(I)-responsive_transcriptional_regulator	414	0.6039
	SM2011_a1016	Putative_acyltransferasetransmembrane_protein	1272	0.5715
	SM2011_a1017	Hypothetical_protein	204	0.5735
	SM2011_a1018	Hypothetical_protein	360	0.6167
	SM2011_a1021	hypothetical_protein	564	0.5957
	SM2011_a1024	hypothetical_protein	420	0.5833
	SM2011_a1028	Hypothetical_protein	192	0.6042
	SM2011_a1032	Hypothetical_protein	243	0.5802
	SM2011_a1033	hypothetical_protein	378	0.5714
	SM2011_a1036	hypothetical_protein	267	0.5993
	SM2011_a1037	outer_membrane_protein	1464	0.6236
	SM2011_a1038	Multicopper_oxidase	1347	0.5999
	SM2011_a1041	Copper_binding_protein	510	0.6098
	SM2011_a1043	hypothetical_protein	282	0.5745
	SM2011_a1045	Hypothetical_protein	285	0.5860
	SM2011_a1046	CyaE2_adenylate/guanylate_cyclase	1065	0.6122
	SM2011_a1132	Hypothetical_protein	447	0.5817
	SM2011_a1134	hypothetical_protein	624	0.6138
	SM2011_a1171	Hypothetical_protein	258	0.5504
	SM2011_a1172	Hypothetical_protein	153	0.5882
	SM2011_a1174	Hypothetical_protein	501	0.5888
	SM2011_a1881	Hypothetical_protein	591	0.5364
	SM2011_a2113	AdhC2_glutathione-dependent_dehydrogenase	1125	0.6498
	SM2011_a2125	ABC_transporterpermease	1077	0.5831
	SM2011_a2129	hypothetical_protein	1017	0.5526
	SM2011_a2133	Hypothetical_protein	789	0.5589
	SM2011_a2135	GlyA2_serine_hydroxymethyltransferase	1200	0.6025
	SM2011_a2137	dehydrogenase	972	0.5916
	SM2011_a2139	SgaA_serine-glyoxylate_aminotransferase_(SGAT)	1203	0.5860
	SM2011_a2143	510-methylenetetrahydrofolate_reductase	951	0.5836
	SM2011_a2145	aminomethyltransferase	1254	0.5829
	SM2011_a2167	hypothetical_protein	465	0.5419
	SM2011_a2233	Hypothetical_protein	777	0.5689
	SM2011_a2235	Hypothetical_protein	1662	0.5578
	SM2011_a2237	Hypothetical_protein	1002	0.5170
	SM2011_a2239	hypothetical_protein	777	0.5148
	SM2011_a2241	hypothetical_protein	1245	0.5181
	SM2011_a2243	hypothetical_protein	897	0.5128
	SM2011_a2245	hypothetical_protein	2535	0.4856
	SM2011_a6103	hypothetical_protein	174	0.4655
	SM2011_a6250	hypothetical_protein	360	0.5694

## Sheet: Coregenes_Chr
Gene Name	GC
>BN406_00001 chromosomal replication initiator protein DnaA	0.6139
>BN406_00002 hypothetical protein	0.6344
>BN406_00003 hypothetical protein	0.6596
>BN406_00004 hypothetical protein	0.6104
>BN406_00005 hypothetical protein	0.6285
>BN406_00006 coproporphyrinogen III oxidase	0.6361
>BN406_00007 deoxyribonucleotide triphosphate pyrophosphatase	0.6433
>BN406_00008 hypothetical protein	0.674
>BN406_00009 ribonuclease PH	0.6095
>BN406_00010 heat-inducible transcription repressor	0.6221
>BN406_00011 heat shock protein GrpE	0.6442
>BN406_00012 nitrogen regulatory IIA protein	0.6126
>BN406_00013 sigma54 modulation protein	0.5491
>BN406_00014 RNA polymerase sigma-54 factor	0.6245
>BN406_00015 ABC transporter ATP-binding protein R00382	0.6321
>BN406_00016 hypothetical protein	0.6111
>BN406_00017 hypothetical protein	0.5601
>BN406_00018 protease IV transmembrane protein	0.6113
>BN406_00019 integration host factor subunit beta	0.5696
>BN406_00020 hypothetical protein	0.5936
>BN406_00021 hypothetical protein	0.6206
>BN406_00022 hypothetical protein	0.6536
>BN406_00023 tRNA/rRNA methyltransferase	0.6331
>BN406_00024 lipoprotein signal peptidase	0.5884
>BN406_00025 PAS/PAC sensor hybrid histidine kinase	0.6711
>BN406_00026 hypothetical protein	0.6194
>BN406_00027 NADP-dependent malic enzyme	0.6364
>BN406_00028 DNA mismatch repair protein MutS	0.6579
>BN406_00029 PII uridylyl-transferase	0.6249
>BN406_00030 virulence factor MviN-like protein	0.6361
>BN406_00031 hypothetical protein	0.6693
>BN406_00032 tryptophanyl-tRNA synthetase	0.5998
>BN406_00033 hypothetical protein	0.6323
>BN406_00034 hypothetical protein	0.617
>BN406_00035 hypothetical protein	0.6789
>BN406_00036 acetyltransferase	0.6627
>BN406_00037 acyltransferase transmembrane protein	0.6416
>BN406_00038 (Dimethylallyl)adenosine tRNA methylthiotransferase MiaB	0.6222
>BN406_00039 phoH-like protein	0.6192
>BN406_00040 hypothetical protein	0.6032
>BN406_00041 hypothetical protein	0.6365
>BN406_00042 apolipoprotein N-acyltransferase	0.6102
>BN406_00043 HTH-type transcriptional regulator R00410	0.5803
>BN406_00044 S-adenosylmethionine synthetase	0.6127
>BN406_00045 tRNA (guanine-N(7)-)-methyltransferase	0.625
>BN406_00046 hypothetical protein	0.5765
>BN406_00047 small heat shock protein	0.5874
>BN406_00048 hypothetical protein	0.638
>BN406_00049 chemoreceptor methyl-accepting chemotaxis transmembrane protein	0.6269
>BN406_00050 ribokinase	0.67
>BN406_00051 hypothetical protein	0.6384
>BN406_00052 peptide deformylase	0.6124
>BN406_00053 methionyl-tRNA formyltransferase	0.6731
>BN406_00054 tRNA pseudouridine synthase A	0.6491
>BN406_00055 hypothetical protein	0.6195
>BN406_00056 succinyl-diaminopimelate desuccinylase	0.649
>BN406_00057 efflux pump membrane transporter BepE	0.634
>BN406_00058 RND family efflux transporter MFP subunit	0.6683
>BN406_00059 esterase	0.6408
>BN406_00060 LysR family transcriptional regulator	0.6126
>BN406_00061 DEAD/DEAH box helicase	0.6577
>BN406_00063 hypothetical protein	0.625
>BN406_00064 2,3,4,5-tetrahydropyridine-2,6-carboxylate N-succinyltransferase	0.6363
>BN406_00065 hypothetical protein	0.6154
>BN406_00066 hypothetical protein	0.6021
>BN406_00067 hypothetical protein	0.6195
>BN406_00068 methylated-DNA--protein-cysteinemethyltransferas e	0.6329
>BN406_00069 hypothetical protein	0.6758
>BN406_00070 acetylglutamate kinase	0.6215
>BN406_00071 hypothetical protein	0.6582
>BN406_00072 hypothetical protein	0.6789
>BN406_00073 hypothetical protein	0.6015
>BN406_00074 GTP-binding protein EngB	0.6237
>BN406_00076 inner membrane protein translocase component YidC	0.587
>BN406_00077 ribonuclease P	0.5884
>BN406_00078 methyl-accepting chemotaxis sensory transducer	0.6341
>BN406_00079 hypothetical protein	0.6241
>BN406_00080 mercuric reductase	0.6674
>BN406_00081 sensor histidine kinase transmembrane protein	0.637
>BN406_00094 hypothetical protein	0.5763
>BN406_00097 tetracyclin repressor domain-containing protein	0.6263
>BN406_00098 hypothetical protein	0.5988
>BN406_00099 hypothetical protein	0.5902
>BN406_00100 L-lactate dehydrogenase (cytochrome) protein	0.6054
>BN406_00102 hypothetical protein	0.619
>BN406_00106 signal peptide protein	0.6367
>BN406_00107 signal peptide protein	0.6457
>BN406_00108 hypothetical protein	0.6282
>BN406_00109 isoprenylcysteine carboxyl methyltransferase	0.6089
>BN406_00111 hypothetical protein	0.6527
>BN406_00112 NADP-dependent oxidoreductase domain-containing protein	0.6362
>BN406_00113 hypothetical protein	0.6564
>BN406_00114 bifunctional protein putA	0.6577
>BN406_00115 hypothetical protein	0.6827
>BN406_00116 hypothetical protein	0.6393
>BN406_00117 hypothetical protein	0.6492
>BN406_00118 hypothetical protein	0.6667
>BN406_00120 transcriptional regulator	0.6296
>BN406_00121 DoxX family protein	0.6161
>BN406_00122 hypothetical protein	0.6221
>BN406_00123 transcriptional regulator	0.6406
>BN406_00124 periplasmic binding ABC transporter protein	0.6305
>BN406_00125 ABC transporter permease	0.6009
>BN406_00126 ABC transporter ATP-binding protein	0.6462
>BN406_00127 fructose transport system kinase	0.6294
>BN406_00128 dihydroorotase	0.6484
>BN406_00129 orotate phosphoribosyltransferase	0.6307
>BN406_00130 fructokinase	0.6569
>BN406_00131 glucose-6-phosphate isomerase	0.6205
>BN406_00132 long-chain-fatty-acid--CoA ligase	0.6148
>BN406_00133 transport transmembrane protein	0.6513
>BN406_00134 hypothetical protein	0.6138
>BN406_00135 hypothetical protein	0.6712
>BN406_00136 phospholipid/glycerol acyltransferase	0.6501
>BN406_00137 hypothetical protein	0.6006
>BN406_00139 2-nitropropane dioxygenase	0.625
>BN406_00140 hypothetical protein	0.6589
>BN406_00141 hypothetical protein	0.6022
>BN406_00142 phosphate regulon sensor histidine kinase transmembrane protein	0.6484
>BN406_00143 phosphate-binding periplasmic protein	0.5969
>BN406_00144 phosphate ABC transporter permease	0.6113
>BN406_00145 phosphate ABC transporter permease	0.6121
>BN406_00146 phosphate import ATP-binding protein PstB	0.597
>BN406_00147 phosphate transporter PhoU	0.5879
>BN406_00148 Phosphate regulon transcriptional regulatory protein phoB	0.6446
>BN406_00149 hypothetical protein	0.6647
>BN406_00150 acetylornithine aminotransferase	0.6458
>BN406_00151 ornithine carbamoyltransferase	0.6359
>BN406_00152 Hsp33-like chaperonin	0.6485
>BN406_00153 ApaG protein	0.6103
>BN406_00154 hypothetical protein	0.6371
>BN406_00155 O-succinylhomoserine sulfhydrylase	0.6371
>BN406_00156 2'-deoxycytidine 5'-triphosphate deaminase	0.6274
>BN406_00158 hypothetical protein	0.6123
>BN406_00159 hypothetical protein	0.6422
>BN406_00160 hypothetical protein	0.7015
>BN406_00161 transcriptional regulator	0.6468
>BN406_00162 calcium/proton antiporter transmembrane protein	0.6011
>BN406_00163 hypothetical protein	0.6213
>BN406_00164 activator of Hsp90 ATPase 1 family protein	0.5839
>BN406_00165 fatty oxidation complex subunit alpha	0.6183
>BN406_00166 acyltransferase Rv0859	0.6526
>BN406_00167 butyryl-CoA dehydrogenase	0.6226
>BN406_00168 peptidoglycan-binding domain-containing protein	0.6533
>BN406_00169 hypothetical protein	0.6201
>BN406_00170 hypothetical protein	0.638
>BN406_00171 transcriptional regulator	0.5342
>BN406_00174 hypothetical protein	0.6417
>BN406_00175 DEAD/DEAH box helicase	0.6348
>BN406_00176 hypothetical protein	0.6567
>BN406_00177 hypothetical protein	0.6253
>BN406_00178 hypothetical protein	0.6082
>BN406_00179 type 11 methyltransferase	0.6517
>BN406_00180 hypothetical protein	0.5606
>BN406_00181 hypothetical protein	0.6267
>BN406_00182 MATE efflux family protein	0.6447
>BN406_00183 dihydroorotate dehydrogenase (quinone)	0.6611
>BN406_00184 hypothetical protein	0.6183
>BN406_00185 signal peptide protein	0.6092
>BN406_00186 transcriptional regulator	0.6465
>BN406_00187 multi-sensor hybrid histidine kinase	0.6244
>BN406_00188 large conductance mechanosensitive channel protein	0.5915
>BN406_00189 aspartate transaminase	0.6495
>BN406_00190 UDP-glucose 4-epimerase	0.6296
>BN406_00191 salycilate biosynthesis protein	0.6172
>BN406_00193 quinol oxidase subunit II transmembrane protein	0.6248
>BN406_00194 quinol oxidase subunit I transmembrane protein	0.6191
>BN406_00195 hippurate hydrolase	0.6521
>BN406_00196 ABC transporter permease	0.6436
>BN406_00197 ABC transporter permease	0.657
>BN406_00198 ABC transporter substrate-binding protein	0.6141
>BN406_00199 octopine permease ATP-binding protein P	0.6096
>BN406_00200 transcriptional regulator	0.6356
>BN406_00201 aminotransferase	0.649
>BN406_00202 hypothetical protein	0.6636
>BN406_00204 preprotein translocase subunit SecD/SecF	0.6224
>BN406_00205 hypothetical protein	0.6157
>BN406_00206 hypothetical protein	0.596
>BN406_00207 phosphosugar isomerase aq_1546	0.6518
>BN406_00208 capsular polysaccharide biosynthesis/export protein	0.6342
>BN406_00209 Capsular polysaccharide biosynthesis protein rkpI	0.5905
>BN406_00210 ribitol type dehydrogenase	0.6205
>BN406_00211 acyl-transferase transferase	0.6334
>BN406_00212 probabable RkpA	0.6343
>BN406_00213 capsule polysaccharide exporter protein	0.6025
>BN406_00214 pyrazinamidase/nicotinamidase (Includes: pyrazinamidase, nicotinamidase) protein	0.6315
>BN406_00215 nicotinate phosphoribosyltransferase	0.5998
>BN406_00216 hypothetical protein	0.6143
>BN406_00217 hypothetical protein	0.5764
>BN406_00218 signal peptide protein	0.5947
>BN406_00219 hypothetical protein	0.6311
>BN406_00220 hypothetical protein	0.6466
>BN406_00221 multicopper oxidase type 3	0.608
>BN406_00222 copper-containing oxidoreductase signal peptide protein	0.6184
>BN406_00223 hypothetical protein	0.5816
>BN406_00224 adenylate cyclase transmembrane protein	0.6146
>BN406_00226 UDP-N-acetylglucosamine 1-carboxyvinyltransferase	0.6442
>BN406_00227 hypothetical protein	0.6621
>BN406_00228 histidinol dehydrogenase 1	0.6605
>BN406_00229 hypothetical protein	0.6266
>BN406_00230 arsenate reductase	0.6604
>BN406_00231 translation initiation factor IF-1	0.5787
>BN406_00232 Maf-like protein R00615	0.6278
>BN406_00233 zinc-binding protein	0.6238
>BN406_00234 hypothetical protein	0.5952
>BN406_00235 hypothetical protein	0.6348
>BN406_00236 hypothetical protein	0.5991
>BN406_00237 hypothetical protein	0.6505
>BN406_00239 hypothetical protein	0.5891
>BN406_00240 hypothetical protein	0.6362
>BN406_00241 hypothetical protein	0.5699
>BN406_00242 hypothetical protein	0.5873
>BN406_00243 sugar isomerase	0.6217
>BN406_00244 oxidoreductase yuxG	0.6218
>BN406_00245 transcriptional regulator	0.6111
>BN406_00246 periplasmic binding ABC transporter protein	0.5907
>BN406_00247 ribose import ATP-binding protein RbsA 1	0.6276
>BN406_00248 rhamnose transport system permease protein	0.6247
>BN406_00249 ABC transporter	0.6158
>BN406_00250 L-rhamnose mutarotase	0.5994
>BN406_00251 hypothetical protein	0.6465
>BN406_00252 chemoreceptor mcpE	0.6523
>BN406_00253 hypothetical protein	0.6014
>BN406_00254 chemotaxis regulator protein	0.6143
>BN406_00255 chemotaxis protein CheA	0.6148
>BN406_00256 chemotaxis protein CheW	0.6387
>BN406_00257 chemotaxis protein methyltransferase	0.5993
>BN406_00258 Chemotaxis response regulator protein-glutamate methylesterase of group 1 operon	0.6485
>BN406_00259 chemotaxis protein CheY	0.5969
>BN406_00260 chemoreceptor glutamine deamidase CheD	0.6521
>BN406_00261 hypothetical protein	0.6237
>BN406_00262 flagellar MS-ring protein	0.6314
>BN406_00263 VisN	0.6048
>BN406_00264 transcriptional regulator	0.6179
>BN406_00265 hypothetical protein	0.5878
>BN406_00266 flagellar biosynthesis protein FlhB	0.5667
>BN406_00267 flagellar motor switch protein G	0.6145
>BN406_00268 flagellar motor switch protein	0.6448
>BN406_00269 flagellar motor switch transmembrane protein	0.6402
>BN406_00270 flagellar motor protein MotA	0.5902
>BN406_00271 hypothetical protein	0.6049
>BN406_00272 flagellar basal-body rod protein flgF	0.61
>BN406_00273 flagellum-specific ATP synthase	0.6595
>BN406_00274 hypothetical protein	0.6284
>BN406_00275 flagellar basal body rod protein FlgB	0.5979
>BN406_00276 flagellar basal-body rod protein flgC	0.5899
>BN406_00277 flagellar hook-basal body protein FliE	0.6366
>BN406_00278 flagellar basal-body rod protein flgG	0.6056
>BN406_00279 flagellar basal body P-ring biosynthesis protein FlgA	0.6469
>BN406_00280 flagellar basal body P-ring protein	0.646
>BN406_00281 hypothetical protein	0.6257
>BN406_00282 flagellar basal body L-ring protein	0.6285
>BN406_00283 flagellar transmembrane protein	0.6237
>BN406_00284 flagellar biosynthesis protein FliP	0.5973
>BN406_00285 flagellin A	0.5873
>BN406_00286 flagellin B	0.589
>BN406_00288 flagellin C	0.5909
>BN406_00289 hypothetical protein	0.6636
>BN406_00290 flagellar motor protein MotB	0.6303
>BN406_00291 chemotaxis protein	0.6367
>BN406_00292 chemotaxis protein (motility protein D)	0.6674
>BN406_00293 hypothetical protein	0.6185
>BN406_00294 flagellar transcriptional regulator ftcR	0.6009
>BN406_00295 flagellar hook protein flgE	0.5904
>BN406_00296 flagellar hook-associated protein FlgK	0.6172
>BN406_00297 flagellar hook-associated protein FlgL	0.5831
>BN406_00298 flagellar biosynthesis regulatory protein FlaF	0.5304
>BN406_00299 flagellar biosynthesis repressor FlbT	0.5884
>BN406_00300 flagellar basal body rod modification protein	0.6184
>BN406_00301 flagellar biosynthesis protein FliQ	0.5871
>BN406_00302 flagellar biosynthesis protein FlhA	0.6101
>BN406_00303 flagellar biosynthesis protein FliR	0.6307
>BN406_00304 hypothetical protein	0.6302
>BN406_00306 hypothetical protein	0.6148
>BN406_00307 hypothetical protein	0.5922
>BN406_00308 family 2 glycosyl transferase	0.619
>BN406_00309 bifunctional protein FolD 2	0.6511
>BN406_00310 HTH-type transcriptional regulator AglR	0.633
>BN406_00311 Alpha-glucosides-binding periplasmic protein AglE	0.599
>BN406_00312 Alpha-glucoside transport system permease protein AglF	0.5784
>BN406_00313 Alpha-glucoside transport system permease protein AglG	0.6018
>BN406_00314 alpha-glucosidase	0.6128
>BN406_00315 Alpha-glucoside transport ATP-binding protein AglK	0.6262
>BN406_00316 hypothetical protein	0.598
>BN406_00317 phosphogluconate dehydratase	0.648
>BN406_00318 6-phosphogluconolactonase	0.6509
>BN406_00319 glucose-6-phosphate 1-dehydrogenase	0.594
>BN406_00320 oxidoreductase OrdL	0.6386
>BN406_00321 glutamine synthetase	0.6004
>BN406_00323 hypothetical protein	0.6087
>BN406_00324 chemoreceptor y4fA	0.6318
>BN406_00326 LysR family transcriptional regulator	0.6495
>BN406_00336 hypothetical protein	0.6329
>BN406_00337 isocitrate lyase	0.6177
>BN406_00338 XRE family transcriptional regulator	0.6567
>BN406_00339 putrescine-binding periplasmic protein	0.5714
>BN406_00340 putrescine transport ATP-binding protein PotG	0.6149
>BN406_00341 Putrescine transport system permease protein PotH	0.5721
>BN406_00342 Putrescine transport system permease protein PotI	0.6032
>BN406_00343 hypothetical protein	0.6417
>BN406_00344 acetoacetyl-CoA synthetase	0.6282
>BN406_00345 ABC transporter	0.6363
>BN406_00346 cell-division control histidine kinase pdhS	0.6493
>BN406_00347 hypothetical protein	0.6081
>BN406_00349 FAD-linked oxidoreductase	0.5841
>BN406_00350 transcriptional regulator	0.6246
>BN406_00351 methylmalonate-semialdehyde dehydrogenase	0.6212
>BN406_00352 hypothetical protein	0.6188
>BN406_00353 hypothetical protein	0.6324
>BN406_00354 iron binding protein	0.6033
>BN406_00355 protein aau3	0.6277
>BN406_00356 periplasmic dipeptide transport protein	0.5957
>BN406_00357 Dipeptide transport system permease protein dppB	0.5928
>BN406_00358 Dipeptide transport system permease protein dppC	0.6358
>BN406_00359 dipeptide transport ATP-binding protein DppD	0.6033
>BN406_00360 dipeptide transport ATP-binding protein DppF	0.6097
>BN406_00361 hypothetical protein	0.6374
>BN406_00362 hypothetical protein	0.6131
>BN406_00363 permease	0.6197
>BN406_00364 phyllosphere-induced regulator phyR	0.5975
>BN406_00366 hypothetical protein	0.6585
>BN406_00368 hypothetical protein	0.5802
>BN406_00369 oxidoreductase	0.6315
>BN406_00374 hypothetical protein	0.6057
>BN406_00375 hypothetical protein	0.6193
>BN406_00376 hypothetical protein	0.7029
>BN406_00377 hypothetical protein	0.5917
>BN406_00378 hypothetical protein	0.6281
>BN406_00380 hypothetical protein	0.6185
>BN406_00381 hypothetical protein	0.6847
>BN406_00382 hypothetical protein	0.6215
>BN406_00383 hypothetical protein	0.6011
>BN406_00385 transport transmembrane protein	0.6008
>BN406_00386 chromate transporter	0.6
>BN406_00388 hypothetical protein	0.6136
>BN406_00412 ppx/GppA phosphatase	0.6767
>BN406_00413 cell division protein	0.6109
>BN406_00414 hypothetical protein	0.6736
>BN406_00415 transport transmembrane protein	0.6262
>BN406_00416 beta-lactamase domain-containing protein	0.6155
>BN406_00417 inosine-5'-monophosphate dehydrogenase	0.656
>BN406_00418 hypothetical protein	0.5773
>BN406_00419 hypothetical protein	0.6117
>BN406_00420 LysR family transcriptional regulator	0.6446
>BN406_00421 catalase A	0.6127
>BN406_00422 transcriptional regulator	0.6168
>BN406_00423 hypothetical protein	0.6429
>BN406_00424 hypothetical protein	0.483
>BN406_00425 hypothetical protein	0.5369
>BN406_00426 hypothetical protein	0.6101
>BN406_00427 glutamate--cysteine ligase precursor protein	0.6029
>BN406_00428 16S ribosomal RNA methyltransferase RsmE	0.6517
>BN406_00429 phosphate permease HP_1491	0.6267
>BN406_00430 hypothetical protein	0.6171
>BN406_00431 transcriptional regulator	0.6339
>BN406_00432 hypothetical protein	0.643
>BN406_00433 transcriptional regulator	0.6298
>BN406_00434 glycolate oxidase subunit glcD	0.6333
>BN406_00435 glycolate oxidase subunit protein	0.6593
>BN406_00436 hypothetical protein	0.6285
>BN406_00437 ErfK/YbiS/YcfS/YnhG family protein	0.619
>BN406_00438 hypothetical protein	0.6233
>BN406_00439 DNA-3-methyladenine DNA glycosylase	0.6145
>BN406_00440 transporter transmembrane protein	0.589
>BN406_00441 signal peptide protein	0.6068
>BN406_00442 hypothetical protein	0.5934
>BN406_00443 histidine--tRNA ligase	0.6296
>BN406_00444 ATP phosphoribosyltransferase regulatory subunit	0.6737
>BN406_00445 ATP phosphoribosyltransferase catalytic subunit	0.6494
>BN406_00447 oxidoreductase	0.6436
>BN406_00448 60 kDa chaperonin 1	0.611
>BN406_00449 hypothetical protein	0.5816
>BN406_00451 hypothetical protein	0.643
>BN406_00452 bifunctional riboflavin kinase/FMN adenylyltransferase	0.6402
>BN406_00453 isoleucine--tRNA ligase	0.6199
>BN406_00454 hypothetical protein	0.6489
>BN406_00455 acetyltransferase	0.6394
>BN406_00456 deaminase	0.6644
>BN406_00457 hypothetical protein	0.682
>BN406_00458 hypothetical protein	0.6631
>BN406_00459 hypothetical protein	0.6417
>BN406_00460 hypothetical protein	0.5521
>BN406_00461 hypothetical protein	0.5992
>BN406_00462 Glutathione-regulated potassium-efflux system protein	0.6295
>BN406_00463 PMBA protein	0.6324
>BN406_00464 sulfite biosynthesis protein	0.6363
>BN406_00465 hypothetical protein	0.5769
>BN406_00466 3-deoxy-D-manno-octulosonic-acid transferase	0.6369
>BN406_00467 hypothetical protein	0.6356
>BN406_00468 tetraacyldisaccharide 4'-kinase	0.6667
>BN406_00469 hypothetical protein	0.6147
>BN406_00470 DNA mismatch repair protein mutL	0.6711
>BN406_00471 PAS/PAC sensor protein	0.6329
>BN406_00472 hypothetical protein	0.6213
>BN406_00473 transcriptional regulator	0.6594
>BN406_00474 hypothetical protein	0.6154
>BN406_00475 PRC-barrel domain-containing protein	0.6111
>BN406_00476 dihydroxy-acid dehydratase	0.6231
>BN406_00477 hypothetical protein	0.644
>BN406_00478 probabable 2-dehydro-3-deoxy-6-phosphogalactonate aldolase	0.6682
>BN406_00479 2-dehydro-3-deoxygalactonokinase	0.659
>BN406_00480 oxidoreductase	0.6367
>BN406_00481 transcriptional regulator	0.6232
>BN406_00482 transcriptional regulator	0.6165
>BN406_00483 LuxR family transcriptional regulator	0.5684
>BN406_00484 protein mrp	0.6528
>BN406_00485 magnesium/cobalt transporter CorA	0.59
>BN406_00486 potassium transport system protein kup 1	0.584
>BN406_00487 signal peptide protein	0.6206
>BN406_00488 FOF1 ATP synthase, subunit I transmembrane protein	0.6194
>BN406_00489 F0F1 ATP synthase subunit A	0.5853
>BN406_00490 F0F1 ATP synthase subunit C	0.6178
>BN406_00491 ATP synthase subunit b 2	0.6242
>BN406_00492 ATP synthase subunit b 1	0.619
>BN406_00493 ribonuclease HII	0.6497
>BN406_00494 hypothetical protein	0.6087
>BN406_00495 hypothetical protein	0.6448
>BN406_00496 hypothetical protein	0.5961
>BN406_00497 molybdenum cofactor biosynthesis protein B	0.6352
>BN406_00498 4-diphosphocytidyl-2-C-methyl-D-erythritol kinase	0.6556
>BN406_00499 signal peptide protein	0.6147
>BN406_00500 octaprenyl-diphosphate synthase	0.6124
>BN406_00501 hypothetical protein	0.589
>BN406_00502 methyltransferase small	0.6654
>BN406_00503 Na(+)/H(+) antiporter NhaA	0.61
>BN406_00504 hypothetical protein	0.6508
>BN406_00505 glycyl-tRNA synthetase subunit alpha	0.6167
>BN406_00506 hypothetical protein	0.6502
>BN406_00507 hypothetical protein	0.6099
>BN406_00508 transmembrane signal peptide protein	0.6242
>BN406_00509 glycyl-tRNA synthetase subunit beta	0.6251
>BN406_00510 hypothetical protein	0.661
>BN406_00511 hypothetical protein	0.6
>BN406_00512 phosphoribosylamine--glycine ligase	0.6588
>BN406_00513 hypothetical protein	0.608
>BN406_00514 putrescine-binding periplasmic protein	0.5848
>BN406_00515 fosmidomycin resistance protein	0.6097
>BN406_00516 transcriptional regulator	0.631
>BN406_00517 signal peptide protein	0.5933
>BN406_00518 4-hydroxybenzoate polyprenyltransferase, mitochondrial	0.6027
>BN406_00519 hypothetical protein	0.6206
>BN406_00520 hypothetical protein	0.5678
>BN406_00521 oxidoreductase	0.6194
>BN406_00522 hypothetical protein	0.6728
>BN406_00523 hypothetical protein	0.6193
>BN406_00524 dioxygenase Rieske 2Fe-2S family protein	0.6127
>BN406_00525 oxidoreductase FAD/NAD(P)-binding domain-containing protein	0.6439
>BN406_00526 hypothetical protein	0.6072
>BN406_00527 hypothetical protein	0.6235
>BN406_00528 hypothetical protein	0.6292
>BN406_00529 acyl-CoA dehydrogenase	0.6577
>BN406_00530 enoyl-CoA hydratase	0.656
>BN406_00533 RNA methyltransferase	0.6514
>BN406_00534 hypothetical protein	0.6534
>BN406_00535 1-deoxy-D-xylulose-5-phosphate synthase	0.6465
>BN406_00536 pirin-like protein CC_3178	0.6276
>BN406_00537 exodeoxyribonuclease VII small subunit	0.6225
>BN406_00538 hypothetical protein	0.6106
>BN406_00539 oxidoreductase	0.6687
>BN406_00540 hypothetical protein	0.6341
>BN406_00541 acetyl-CoA C-acetyltransferase vraB	0.6818
>BN406_00542 o-succinylbenzoate--CoA ligase	0.6506
>BN406_00543 hypothetical protein	0.6756
>BN406_00544 hypothetical protein	0.6318
>BN406_00545 biotin transport ATP-binding protein BioM	0.6254
>BN406_00546 hypothetical protein	0.6165
>BN406_00547 protein tldD	0.644
>BN406_00548 hypothetical protein	0.6487
>BN406_00549 hypothetical protein	0.6496
>BN406_00550 pyridoxine/pyridoxamine 5'-phosphate oxidase	0.6068
>BN406_00551 hypothetical protein	0.6247
>BN406_00552 chaperone protein	0.6581
>BN406_00553 enoyl-[acyl-carrier-protein] reductase [NADH] 1	0.5907
>BN406_00554 hypothetical protein	0.6289
>BN406_00555 signal peptide protein	0.6085
>BN406_00556 chorismate synthase	0.6265
>BN406_00557 riboflavin biosynthesis protein ribBA	0.6293
>BN406_00558 hypothetical protein	0.6534
>BN406_00559 cytochrome c oxidase subunit 2	0.576
>BN406_00560 cytochrome c oxidase subunit 1	0.5967
>BN406_00561 protoheme IX farnesyltransferase	0.6055
>BN406_00562 hypothetical protein	0.6159
>BN406_00563 cytochrome C oxidase assembly protein	0.6077
>BN406_00564 cytochrome c oxidase subunit 3	0.6062
>BN406_00565 hypothetical protein	0.6037
>BN406_00566 surfeit locus 1 family protein	0.6275
>BN406_00567 4-hydroxy-3-methylbut-2-enyl diphosphate reductase	0.638
>BN406_00568 homoserine kinase	0.6002
>BN406_00569 ribonuclease H	0.6078
>BN406_00570 peroxiredoxin protein	0.6108
>BN406_00571 hypothetical protein	0.6279
>BN406_00572 hypothetical protein	0.6269
>BN406_00573 transmembrane signal peptide protein	0.6189
>BN406_00574 ribosomal-protein-alanine acetyltransferase	0.5747
>BN406_00576 processing protease	0.6212
>BN406_00577 threonine synthase	0.5923
>BN406_00578 hypothetical protein	0.6409
>BN406_00579 leu/Ile/Val-binding protein	0.6431
>BN406_00580 hypothetical protein	0.6046
>BN406_00581 regulatory protein ArsR	0.6667
>BN406_00582 modification methylase SmeI	0.6117
>BN406_00583 A/G-specific adenine glycosylase	0.636
>BN406_00584 hypothetical protein	0.6528
>BN406_00585 hypothetical protein	0.6059
>BN406_00587 chromosome partition protein	0.6672
>BN406_00588 pyruvate, phosphate dikinase	0.6381
>BN406_00589 hypothetical protein	0.622
>BN406_00590 hypothetical protein	0.6331
>BN406_00591 hypothetical protein	0.6556
>BN406_00592 hydrolase	0.6578
>BN406_00594 hypothetical protein	0.63
>BN406_00595 hypothetical protein	0.6472
>BN406_00596 hypothetical protein	0.5745
>BN406_00598 sulfate adenylyltransferase	0.6412
>BN406_00599 sulfate adenylyltransferase	0.6151
>BN406_00600 phosphoadenosine phosphosulfate reductase	0.6377
>BN406_00601 hypothetical protein	0.6068
>BN406_00602 hypothetical protein	0.6247
>BN406_00603 choline dehydrogenase	0.6072
>BN406_00604 betaine aldehyde dehydrogenase 1	0.6461
>BN406_00605 choline-sulfatase	0.6152
>BN406_00606 HTH-type transcriptional regulator BetI	0.6505
>BN406_00607 hypothetical protein	0.6136
>BN406_00608 hypothetical protein	0.6093
>BN406_00609 NAD(P)H quinone oxidoreductase PIG3 family	0.6607
>BN406_00610 hypothetical protein	0.6245
>BN406_00611 hypothetical protein	0.6409
>BN406_00612 glutathione S-transferase	0.6278
>BN406_00614 transcriptional regulator	0.6512
>BN406_00615 glutathione S-transferase	0.6271
>BN406_00616 diguanylate cyclase/phosphodiesterase	0.6343
>BN406_00617 hypothetical protein	0.636
>BN406_00618 transcriptional regulator	0.6287
>BN406_00619 hypothetical protein	0.6381
>BN406_00620 alkylphosphonate uptake protein	0.5762
>BN406_00621 hypothetical protein	0.6186
>BN406_00622 hypothetical protein	0.6514
>BN406_00623 2,5-diketo-D-gluconic acid reductase B	0.6218
>BN406_00624 trans-aconitate 2-methyltransferase	0.6291
>BN406_00625 alpha-halocarboxylic acid dehalogenase	0.5712
>BN406_00626 hypothetical protein	0.6448
>BN406_00627 probabable alcohol dehydrogenase	0.6474
>BN406_00628 aminotransferase	0.6166
>BN406_00629 hypothetical protein	0.6397
>BN406_00630 superoxide dismutase Fe protein	0.56
>BN406_00631 transcriptional regulator	0.6484
>BN406_00632 amino acid efflux protein	0.6195
>BN406_00633 cytochrome C signal peptide protein	0.6014
>BN406_00634 diheme cytochrome c-type	0.625
>BN406_00635 N-acetyltransferase GCN5	0.6687
>BN406_00636 transcriptional regulator	0.6253
>BN406_00637 beta-lactamase	0.6554
>BN406_00638 quinoprotein glucose dehydrogenase	0.6289
>BN406_00639 hypothetical protein	0.6347
>BN406_00640 hypothetical protein	0.6381
>BN406_00641 oligopeptidase B	0.6007
>BN406_00642 hypothetical protein	0.6295
>BN406_00643 UspA domain-containing protein	0.5929
>BN406_00644 hypothetical protein	0.6345
>BN406_00645 hypothetical protein	0.5939
>BN406_00646 hypothetical protein	0.604
>BN406_00647 peptide methionine sulfoxide reductase MsrB 1	0.6198
>BN406_00648 monovalent cation/H+ antiporter subunit A	0.6161
>BN406_00649 monovalent cation/H+ antiporter subunit B	0.6043
>BN406_00650 monovalent cation/H+ antiporter subunit C	0.592
>BN406_00651 monovalent cation/H+ antiporter subunit D	0.6174
>BN406_00652 monovalent cation/H+ antiporter subunit E	0.6013
>BN406_00653 PhaF2 protein	0.6667
>BN406_00654 hypothetical protein	0.5948
>BN406_00655 transcriptional regulatory protein mucR	0.5921
>BN406_00656 hypothetical protein	0.5595
>BN406_00657 hypothetical protein	0.6046
>BN406_00658 sensor-like histidine kinase R01002	0.6215
>BN406_00659 peptidoglycan-binding domain-containing protein	0.6499
>BN406_00660 hypothetical protein	0.6156
>BN406_00661 hypothetical protein	0.6448
>BN406_00662 SH3 type 3 domain-containing protein	0.6124
>BN406_00663 hypothetical protein	0.6383
>BN406_00665 hypothetical protein	0.6188
>BN406_00666 hypothetical protein	0.6427
>BN406_00667 penicillin-binding protein 1A family	0.6192
>BN406_00668 hypothetical protein	0.6065
>BN406_00669 hypothetical protein	0.6156
>BN406_00671 signal peptide protein	0.6586
>BN406_00672 transcriptional regulator	0.5889
>BN406_00673 sensor histidine kinase	0.632
>BN406_00674 outer-membranne lipoprotein	0.6734
>BN406_00675 cytochrome c-type biogenesis protein CycH	0.6684
>BN406_00676 cytochrome c-type biogenesis protein CcmE	0.6444
>BN406_00677 cytochrome C-type biogenesis transmembrane protein	0.6124
>BN406_00678 cytochrome C-type biogenesis transmembrane protein	0.638
>BN406_00679 periplasmic serine endoprotease DegP-like	0.6331
>BN406_00680 transcriptional regulatory protein CusR	0.6023
>BN406_00681 sensor histidine kinase transmembrane protein	0.6287
>BN406_00682 bifunctional glutamine-synthetase adenylyltransferase/deadenyltransferase	0.6275
>BN406_00683 multi-sensor signal transduction histidine kinase	0.6125
>BN406_00684 aminopeptidase N	0.6143
>BN406_00685 hypothetical protein	0.6143
>BN406_00688 hypothetical protein	0.6667
>BN406_00689 hypothetical protein	0.6437
>BN406_00690 hypothetical protein	0.6632
>BN406_00691 heat shock protein	0.6068
>BN406_00692 Electron transfer flavoprotein-ubiquinone oxidoreductase	0.6233
>BN406_00693 periplasmic binding transmembrane protein	0.6185
>BN406_00694 Glycine betaine/L-proline transport system permease protein proW	0.5706
>BN406_00695 Zinc-type alcohol dehydrogenase-like protein MW2112	0.64
>BN406_00696 hypothetical protein	0.6165
>BN406_00697 hypothetical protein	0.6082
>BN406_00698 hypothetical protein	0.6074
>BN406_00699 glycosyltransferase transmembrane protein	0.5998
>BN406_00700 hypothetical protein	0.6394
>BN406_00701 AMP nucleosidase	0.6193
>BN406_00702 hypothetical protein	0.6164
>BN406_00703 hypothetical protein	0.6082
>BN406_00704 hypothetical protein	0.6316
>BN406_00705 disulfide bond reductase yfcG	0.6023
>BN406_00706 hypothetical protein	0.6431
>BN406_00707 hypothetical protein	0.6553
>BN406_00708 histidinol-phosphate aminotransferase	0.6327
>BN406_00786 hypothetical protein	0.6307
>BN406_00787 hypothetical protein	0.5748
>BN406_00789 outer membrane protein y4fJ	0.5923
>BN406_00791 outer membrane protein y4fJ	0.5922
>BN406_00792 BA14K family protein	0.6276
>BN406_00793 lytic transglycosylase	0.6299
>BN406_00794 dihydrodipicolinate synthase	0.619
>BN406_00795 ssrA-binding protein	0.5807
>BN406_00798 hypothetical protein	0.5816
>BN406_00799 DNA-directed RNA polymerase subunit omega	0.6173
>BN406_00800 GTP pyrophosphokinase (ATP:GTP 3'-pyrophosphotransferase) protein	0.605
>BN406_00801 hypothetical protein	0.6364
>BN406_00802 hypothetical protein	0.6187
>BN406_00803 hypothetical protein	0.58
>BN406_00804 hypothetical protein	0.5935
>BN406_00805 4'-phosphopantetheinyl transferase	0.6019
>BN406_00806 signal peptidase I transmembrane protein	0.5924
>BN406_00807 ribonuclease III	0.6303
>BN406_00808 GTPase Era	0.6117
>BN406_00809 hypothetical protein	0.5892
>BN406_00810 arsenate reductase	0.6286
>BN406_00811 transport transmembrane protein	0.6438
>BN406_00812 transcriptional regulator	0.6448
>BN406_00813 hypothetical protein	0.6276
>BN406_00814 cyclopropane-fatty-acyl-phospholipid synthase	0.575
>BN406_00815 hypothetical protein	0.6563
>BN406_00816 signal peptide protein	0.5833
>BN406_00817 UDP-glucose 6-dehydrogenase	0.6186
>BN406_00818 UDP-glucuronate 5'-epimerase	0.608
>BN406_00819 transcriptional regulator	0.6152
>BN406_00820 hypothetical protein	0.6021
>BN406_00822 ErfK/YbiS/YcfS/YnhG family protein	0.6369
>BN406_00823 DNA repair protein RecO	0.6396
>BN406_00824 hypothetical protein	0.6162
>BN406_00825 hypothetical protein	0.6428
>BN406_00826 hypothetical protein	0.6437
>BN406_00827 hypothetical protein	0.649
>BN406_00828 transport transmembrane protein	0.606
>BN406_00829 quinolinate synthetase	0.6017
>BN406_00830 L-aspartate oxidase	0.6623
>BN406_00831 nicotinate-nucleotide pyrophosphorylase carboxylating protein	0.6421
>BN406_00832 superoxide dismutase Cu-Zn precursor (bacteriocuprein) transmembrane protein	0.6318
>BN406_00835 type I secretion membrane fusion protein HlyD family	0.5379
>BN406_00837 hypothetical protein	0.6776
>BN406_00838 hypothetical protein	0.6648
>BN406_00839 hypothetical protein	0.6386
>BN406_00840 folate-binding protein YgfZ	0.6418
>BN406_00841 hypothetical protein	0.6275
>BN406_00842 hypothetical protein	0.5961
>BN406_00843 signal peptide protein	0.6236
>BN406_00844 hypothetical protein	0.634
>BN406_00845 hypothetical protein	0.6244
>BN406_00846 hypothetical protein	0.6327
>BN406_00847 cysteinyl-tRNA synthetase	0.6187
>BN406_00848 glutathione-dependent formaldehyde-activating protein	0.6313
>BN406_00849 hypothetical protein	0.6184
>BN406_00850 hypothetical protein	0.6406
>BN406_00851 proline iminopeptidase	0.6198
>BN406_00852 AIPM/Hcit synthase family transferase aq_356	0.6115
>BN406_00853 hypothetical protein	0.6155
>BN406_00854 hypothetical protein	0.6293
>BN406_00855 hypothetical protein	0.6421
>BN406_00856 Iron-sulfur clusters transporter atm1, mitochondrial	0.6045
>BN406_00857 phosphatidylserine decarboxylase	0.6408
>BN406_00858 CDP-diacylglycerol--serine O-phosphatidyltransferase transmembrane protein	0.6228
>BN406_00859 oxidoreductase	0.6518
>BN406_00860 amidophosphoribosyltransferase	0.6257
>BN406_00861 colicin V production transmembrane protein	0.6382
>BN406_00862 DNA repair protein RadA	0.6424
>BN406_00863 alanine racemase	0.6517
>BN406_00864 transcriptional regulator	0.6105
>BN406_00865 azaleucine resistance protein	0.6329
>BN406_00866 hypothetical protein	0.6967
>BN406_00867 replicative DNA helicase	0.5979
>BN406_00868 transcriptional regulator	0.62
>BN406_00869 transporter	0.6177
>BN406_00870 secretion protein HlyD family protein	0.6363
>BN406_00871 50S ribosomal protein L9	0.6056
>BN406_00872 hypothetical protein	0.6109
>BN406_00873 30S ribosomal protein S18	0.6179
>BN406_00874 30S ribosomal protein S6	0.6465
>BN406_00875 hypothetical protein	0.6727
>BN406_00876 protein tas	0.6186
>BN406_00877 malonyl CoA-acyl carrier protein transacylase	0.6476
>BN406_00878 nodulation protein G	0.6082
>BN406_00879 hypothetical protein	0.547
>BN406_00880 3-oxoacyl-ACP synthase	0.6207
>BN406_00881 hypothetical protein	0.6099
>BN406_00882 hypothetical protein	0.609
>BN406_00883 guanylate kinase	0.6058
>BN406_00884 ribosomal RNA small subunit methyltransferase A	0.6484
>BN406_00885 4-hydroxythreonine-4-phosphate dehydrogenase	0.6735
>BN406_00886 hypothetical protein	0.6138
>BN406_00887 hypothetical protein	0.6035
>BN406_00888 hypothetical protein	0.5657
>BN406_00889 hypothetical protein	0.6077
>BN406_00890 cytosol aminopeptidase	0.6351
>BN406_00891 DNA polymerase III subunit chi	0.6063
>BN406_00892 galactose 1-dehydrogenase	0.6299
>BN406_00893 N-acetyltransferase GCN5	0.6189
>BN406_00894 ABC transporter ATP-binding protein YheS	0.6237
>BN406_00895 hypothetical protein	0.641
>BN406_00896 AMP-dependent synthetase and ligase	0.6249
>BN406_00897 hypothetical protein	0.5961
>BN406_00898 BETA-etherase (BETA-aryl ether cleaving enzyme) protein	0.6259
>BN406_00899 nucleoside diphosphate kinase	0.5905
>BN406_00900 hypothetical protein	0.5988
>BN406_00901 hypothetical protein	0.6541
>BN406_00902 ABC transporter	0.6421
>BN406_00903 molybdopterin MPT converting factor subunit 2	0.6624
>BN406_00904 molybdopterin MPT converting factor subunit 1	0.6318
>BN406_00905 CDP-diacylglycerol--glycerol-3-phosphate 3-phosphatidyltransferase	0.5776
>BN406_00906 excinuclease ABC subunit C	0.634
>BN406_00907 short chain dehydrogenase	0.6273
>BN406_00908 22 kDa outer membrane protein	0.6211
>BN406_00909 hypothetical protein	0.5782
>BN406_00910 ribonuclease T2	0.5807
>BN406_00911 signal peptide protein	0.6281
>BN406_00912 hypothetical protein	0.6228
>BN406_00913 nitrate reductase	0.6371
>BN406_00914 hypothetical protein	0.6111
>BN406_00915 lysylphosphatidylglycerol synthetase	0.639
>BN406_00916 virulence factor family protein	0.637
>BN406_00917 phosphoribosylglycinamide formyltransferase	0.6455
>BN406_00918 phosphoribosylaminoimidazole synthetase	0.6545
>BN406_00919 hypothetical protein	0.5972
>BN406_00920 hypothetical protein	0.6201
>BN406_00921 polyphosphate kinase	0.6042
>BN406_00922 hypothetical protein	0.6226
>BN406_00923 hypothetical protein	0.6217
>BN406_00924 adenylate cyclase 2	0.6189
>BN406_00925 ribonuclease D	0.6127
>BN406_00926 multicopper oxidase type 3	0.649
>BN406_00927 major facilitator superfamily protein	0.6058
>BN406_00929 aspartate--tRNA ligase	0.6263
>BN406_00930 rhodanese-related sulfurtransferase	0.5714
>BN406_00931 60 kDa chaperonin 2	0.6132
>BN406_00932 hypothetical protein	0.625
>BN406_00933 hypothetical protein	0.6027
>BN406_00934 DNA topoisomerase 4 subunit A	0.6174
>BN406_00935 regulatory protein ArsR	0.6422
>BN406_00936 hypothetical protein	0.6212
>BN406_00937 arginyl-tRNA-protein transferase	0.5894
>BN406_00938 hypothetical protein	0.6061
>BN406_00939 delta-aminolevulinic acid dehydratase	0.64
>BN406_00940 hypothetical protein	0.6228
>BN406_00941 transcriptional regulator	0.5725
>BN406_00942 hypothetical protein	0.5937
>BN406_00943 serine hydroxymethyltransferase 1	0.6187
>BN406_00944 transcriptional regulator NrdR	0.62
>BN406_00945 riboflavin biosynthesis protein	0.6401
>BN406_00946 riboflavin synthase subunit alpha	0.6084
>BN406_00947 hypothetical protein	0.6034
>BN406_00948 acetyltransferase	0.5978
>BN406_00949 cupin	0.6068
>BN406_00950 6,7-dimethyl-8-ribityllumazine synthase	0.634
>BN406_00951 transcription antitermination protein NusB	0.6125
>BN406_00952 major facilitator superfamily protein	0.6201
>BN406_00953 membrane-bound proton-translocating pyrophosphatase	0.6221
>BN406_00954 hypothetical protein	0.5992
>BN406_00955 hypothetical protein	0.603
>BN406_00956 hypothetical protein	0.6066
>BN406_00957 glycerol-3-phosphate acyltransferase PlsX	0.6263
>BN406_00958 3-oxoacyl-ACP synthase	0.6367
>BN406_00959 integration host factor subunit alpha	0.5685
>BN406_00960 transcriptional regulator	0.6307
>BN406_00961 hypothetical protein	0.5634
>BN406_00963 hypothetical protein	0.5795
>BN406_00964 hypothetical protein	0.5402
>BN406_00965 group 1 glycosyl transferase	0.6312
>BN406_00966 hypothetical protein	0.6208
>BN406_00967 undecaprenyl-phosphate glucose phosphotransferase	0.6013
>BN406_00968 group 1 glycosyl transferase	0.6324
>BN406_00969 polysaccharide export system periplasmic transmembrane protein	0.6248
>BN406_00970 lipopolysaccharide biosynthesis protein	0.6217
>BN406_00971 hypothetical protein	0.6483
>BN406_00972 chloramphenicol O-acetyltransferase	0.6219
>BN406_00974 signal peptide protein	0.5619
>BN406_00975 cytochrome C oxidase assembly transmembrane protein	0.6158
>BN406_00976 N-acetyl-gamma-glutamyl-phosphate reductase	0.6312
>BN406_00977 agmatinase	0.6342
>BN406_00978 30S ribosomal protein S9	0.6344
>BN406_00979 50S ribosomal protein L13	0.6234
>BN406_00980 hypothetical protein	0.6317
>BN406_00981 Enoyl-CoA hydratase domain-containing protein 3, mitochondrial	0.6068
>BN406_00982 hypothetical protein	0.6487
>BN406_00983 hypothetical protein	0.6526
>BN406_00984 O-acetylhomoserine (thiol)-lyase	0.6166
>BN406_00985 hypothetical protein	0.5605
>BN406_00987 cytochrome P450	0.6209
>BN406_00988 endonuclease/exonuclease/phosphatase	0.6327
>BN406_00989 phospholipase D	0.6392
>BN406_00990 ATP-dependent Clp protease proteolytic subunit 2	0.5962
>BN406_00991 ATP-dependent Clp protease ATP-binding subunit ClpX	0.6039
>BN406_00992 Lon protease	0.5926
>BN406_00993 hypothetical protein	0.5889
>BN406_00994 hypothetical protein	0.6082
>BN406_00995 transcriptional regulator	0.5732
>BN406_00996 hypothetical protein	0.6496
>BN406_00997 hypothetical protein	0.6779
>BN406_00998 hypothetical protein	0.6843
>BN406_00999 NADH-quinone oxidoreductase subunit A 1	0.5179
>BN406_01000 NADH-quinone oxidoreductase subunit B 1	0.6198
>BN406_01001 NADH-quinone oxidoreductase subunit C 1	0.607
>BN406_01002 NADH-quinone oxidoreductase subunit D 1	0.6212
>BN406_01003 signal peptide protein	0.5992
>BN406_01004 NADH-quinone oxidoreductase subunit E 1	0.6292
>BN406_01005 NADH-quinone oxidoreductase subunit F 1	0.6321
>BN406_01006 hypothetical protein	0.6713
>BN406_01007 NADH-quinone oxidoreductase chain 3	0.6311
>BN406_01008 NADH-quinone oxidoreductase subunit H 1	0.585
>BN406_01009 NADH-quinone oxidoreductase subunit I 1	0.6339
>BN406_01010 NADH-quinone oxidoreductase subunit J	0.6013
>BN406_01011 hypothetical protein	0.5654
>BN406_01012 NADH-quinone oxidoreductase chain 12	0.5969
>BN406_01013 NADH-quinone oxidoreductase subunit M	0.5871
>BN406_01014 NADH-quinone oxidoreductase subunit N 1	0.6097
>BN406_01015 biotin--[acetyl-CoA-carboxylase] synthetase	0.6627
>BN406_01016 hypothetical protein	0.6216
>BN406_01017 methylmalonyl-CoA epimerase	0.6219
>BN406_01018 hypothetical protein	0.588
>BN406_01020 proline--tRNA ligase	0.6018
>BN406_01021 lipoprotein releasing system transmembrane protein LolC/E family	0.6064
>BN406_01022 lipoprotein-releasing system ATP-binding protein LolD	0.6433
>BN406_01023 DNA polymerase III subunit alpha	0.6205
>BN406_01024 ErfK/YbiS/YcfS/YnhG family protein	0.6156
>BN406_01025 DNA polymerase IV 1	0.6403
>BN406_01026 hypothetical protein	0.633
>BN406_01027 polar-differentiation response regulator divK	0.5366
>BN406_01028 response regulator PleD	0.6205
>BN406_01029 50S ribosomal protein L33	0.5212
>BN406_01030 transport transmembrane protein	0.6083
>BN406_01031 hypothetical protein	0.605
>BN406_01032 hypothetical protein	0.6424
>BN406_01033 exoribonuclease II protein	0.6358
>BN406_01034 DNA topoisomerase I	0.6119
>BN406_01035 hypothetical protein	0.6623
>BN406_01036 glycerol-3-phosphate acyltransferase PlsY	0.6086
>BN406_01037 dihydroorotase	0.6411
>BN406_01038 aspartate carbamoyltransferase	0.6283
>BN406_01039 acyl-CoA dehydrogenase AidB	0.6358
>BN406_01040 auxin efflux carrier	0.6015
>BN406_01041 hypothetical protein	0.6126
>BN406_01042 holliday junction resolvase-like protein	0.6141
>BN406_01043 hypothetical protein	0.6054
>BN406_01044 aspartyl/glutamyl-tRNA amidotransferase subunit C	0.593
>BN406_01045 glutamyl-tRNA(Gln) amidotransferase subunit A	0.6307
>BN406_01046 hypothetical protein	0.5556
>BN406_01047 aspartyl/glutamyl-tRNA amidotransferase subunit B	0.5967
>BN406_01048 hypothetical protein	0.6121
>BN406_01049 NADH dehydrogenase	0.6336
>BN406_01050 hypothetical protein	0.6133
>BN406_01051 leucyl/phenylalanyl-tRNA--protein transferase	0.6062
>BN406_01052 biotin carboxylase	0.6085
>BN406_01053 acetyl-CoA carboxylase biotin carboxyl carrier protein subunit	0.6266
>BN406_01054 3-dehydroquinate dehydratase	0.5676
>BN406_01055 hypothetical protein	0.6118
>BN406_01056 aspartate transaminase	0.6338
>BN406_01057 hypothetical protein	0.5446
>BN406_01058 ribonuclease E protein	0.6174
>BN406_01059 N-acetylmuramoyl-L-alanine amidase AMIC precursor transmembrane protein	0.6268
>BN406_01060 penicillin-binding protein 1A	0.621
>BN406_01061 peptide chain release factor 2	0.6033
>BN406_01062 hypothetical protein	0.6245
>BN406_01063 inorganic polyphosphate/ATP-NAD kinase	0.6031
>BN406_01064 hypothetical protein	0.5697
>BN406_01065 LysR family transcriptional regulator	0.6571
>BN406_01066 FMN-dependent NADH-azoreductase	0.6003
>BN406_01067 hypothetical protein	0.6525
>BN406_01068 TrmH family RNA methyltransferase	0.6369
>BN406_01069 elongation factor Tu	0.6189
>BN406_01070 hypothetical protein	0.6259
>BN406_01071 NAD-dependent epimerase/dehydratase	0.5814
>BN406_01072 preprotein translocase subunit SecE	0.5152
>BN406_01073 transcription antitermination protein NusG	0.5663
>BN406_01074 50S ribosomal protein L11	0.5892
>BN406_01075 50S ribosomal protein L1	0.6379
>BN406_01076 50S ribosomal protein L10	0.5983
>BN406_01077 50S ribosomal protein L7/L12	0.5714
>BN406_01078 DNA-directed RNA polymerase subunit beta	0.6029
>BN406_01079 DNA-directed RNA polymerase subunit beta'	0.597
>BN406_01080 hypothetical protein	0.6156
>BN406_01082 30S ribosomal protein S12	0.5989
>BN406_01083 30S ribosomal protein S7	0.5855
>BN406_01084 elongation factor G	0.5904
>BN406_01086 30S ribosomal protein S10	0.6144
>BN406_01087 50S ribosomal protein L3	0.6067
>BN406_01088 50S ribosomal protein L4	0.6117
>BN406_01089 50S ribosomal protein L23	0.5704
>BN406_01090 50S ribosomal protein L2	0.6151
>BN406_01091 30S ribosomal protein S19	0.5326
>BN406_01092 50S ribosomal protein L22	0.5917
>BN406_01093 30S ribosomal protein S3	0.6006
>BN406_01094 50S ribosomal protein L16	0.6229
>BN406_01095 50S ribosomal protein L29	0.5707
>BN406_01096 30S ribosomal protein S17	0.5684
>BN406_01097 50S ribosomal protein L14	0.5683
>BN406_01098 50S ribosomal protein L24	0.5696
>BN406_01099 50S ribosomal protein L5	0.5568
>BN406_01100 30S ribosomal protein S14	0.5842
>BN406_01101 30S ribosomal protein S8	0.5732
>BN406_01102 50S ribosomal protein L6	0.5744
>BN406_01103 50S ribosomal protein L18	0.5944
>BN406_01104 30S ribosomal protein S5	0.6279
>BN406_01105 50S ribosomal protein L30	0.6418
>BN406_01106 50S ribosomal protein L15	0.6047
>BN406_01107 preprotein translocase subunit SecY	0.5889
>BN406_01108 adenylate kinase	0.6007
>BN406_01109 30S ribosomal protein S13	0.612
>BN406_01110 30S ribosomal protein S11	0.5969
>BN406_01111 DNA-directed RNA polymerase subunit alpha	0.5744
>BN406_01112 50S ribosomal protein L17	0.6312
>BN406_01113 sulfite oxidase subunit YedZ	0.6049
>BN406_01114 sulfoxide reductase catalytic subunit YedY	0.6241
>BN406_01115 protease Do	0.6194
>BN406_01116 replication-associated recombination protein A	0.6269
>BN406_01117 hypothetical protein	0.6154
>BN406_01118 hypothetical protein	0.6386
>BN406_01119 phosphoglycolate phosphatase	0.6275
>BN406_01120 ribosomal large subunit pseudouridine synthase C protein	0.6273
>BN406_01121 camphor resistance protein CrcB	0.608
>BN406_01122 S-formylglutathione hydrolase	0.6005
>BN406_01123 hypothetical protein	0.6271
>BN406_01124 hypothetical protein	0.6393
>BN406_01125 alcohol dehydrogenase class-3	0.6444
>BN406_01126 transcriptional regulator	0.6086
>BN406_01127 lipoate-protein ligase B	0.629
>BN406_01128 hypothetical protein	0.5691
>BN406_01129 hypothetical protein	0.5989
>BN406_01130 SpoVR family protein	0.5748
>BN406_01131 hypothetical protein	0.6524
>BN406_01132 hypothetical protein	0.6098
>BN406_01133 peptide deformylase-like	0.6124
>BN406_01134 magnesium transporter	0.6018
>BN406_01135 transcriptional regulator	0.5781
>BN406_01136 isoprenylcysteine carboxyl methyltransferase	0.603
>BN406_01137 hypothetical protein	0.6098
>BN406_01138 hypothetical protein	0.5915
>BN406_01140 L-serine dehydratase	0.6202
>BN406_01141 hypothetical protein	0.625
>BN406_01142 hypothetical protein	0.6442
>BN406_01143 serine-type D-Ala-D-Ala carboxypeptidase	0.6213
>BN406_01144 hypothetical protein	0.6061
>BN406_01145 signal peptide protein	0.6254
>BN406_01146 hypothetical protein	0.5842
>BN406_01147 hypothetical protein	0.6227
>BN406_01148 hypothetical protein	0.5967
>BN406_01149 hypothetical protein	0.5469
>BN406_01150 hypothetical protein	0.6002
>BN406_01151 phosphoribosyl-AMP cyclohydrolase	0.62
>BN406_01152 GTP cyclohydrolase I	0.6078
>BN406_01153 hypothetical protein	0.6059
>BN406_01154 hypothetical protein	0.6694
>BN406_01155 hypothetical protein	0.6138
>BN406_01156 hypothetical protein	0.6257
>BN406_01157 threonine--tRNA ligase	0.5965
>BN406_01158 hypothetical protein	0.6294
>BN406_01159 hypothetical protein	0.6203
>BN406_01160 hypothetical protein	0.6333
>BN406_01161 hypothetical protein	0.6568
>BN406_01162 hypothetical protein	0.6487
>BN406_01163 hypothetical protein	0.6131
>BN406_01164 N-acetyltransferase GCN5	0.6004
>BN406_01165 DNA gyrase subunit B	0.6375
>BN406_01166 hypothetical protein	0.6046
>BN406_01167 FAD linked oxidase domain-containing protein	0.6334
>BN406_01168 hypothetical protein	0.6269
>BN406_01169 cytochrome B transmembrane protein	0.6003
>BN406_01170 triosephosphate isomerase 1	0.625
>BN406_01171 preprotein translocase subunit SecG	0.6729
>BN406_01172 CTP synthetase	0.6132
>BN406_01173 hypothetical protein	0.6464
>BN406_01174 2-dehydro-3-deoxyphosphooctonate aldolase	0.6225
>BN406_01175 phosphopyruvate hydratase	0.6132
>BN406_01177 hypothetical protein	0.5629
>BN406_01178 Pyruvate dehydrogenase E1 component subunit alpha	0.5881
>BN406_01179 pyruvate dehydrogenase E1 component subunit beta	0.621
>BN406_01180 Dihydrolipoyllysine-residue acetyltransferase component of pyruvate dehydrogenase complex	0.6368
>BN406_01181 arylesterase	0.6526
>BN406_01182 N-acetyltransferase GCN5	0.6131
>BN406_01183 dihydrolipoyl dehydrogenase	0.6292
>BN406_01184 hypothetical protein	0.5904
>BN406_01185 lipoyl synthase	0.6149
>BN406_01186 hypothetical protein	0.5682
>BN406_01187 hypothetical protein	0.6566
>BN406_01188 bifunctional 2-C-methyl-D-erythritol 4-phosphate cytidylyltransferase/2-C-methyl-D-erythritol 2,4-cyclodiphosphate synthase	0.6443
>BN406_01189 tRNA-dihydrouridine synthase	0.6014
>BN406_01190 nitrogen regulation protein ntrB	0.6134
>BN406_01191 nitrogen assimilation regulatory protein	0.6116
>BN406_01192 nitrogen regulation protein ntrY	0.6239
>BN406_01193 nitrogen assimilation regulatory protein ntrX	0.6087
>BN406_01194 Trk system potassium uptake protein trkA	0.6252
>BN406_01196 RNA-binding protein Hfq	0.5
>BN406_01197 GTPase HflX	0.6251
>BN406_01198 nucleoside triphosphate pyrophosphohydrolase	0.6294
>BN406_01199 hypothetical protein	0.5863
>BN406_01200 uroporphyrin-III C-methyltransferase	0.6447
>BN406_01201 hypothetical protein	0.6095
>BN406_01202 ferredoxin--nitrite reductase	0.6182
>BN406_01203 hypothetical protein	0.5964
>BN406_01204 ferredoxin--NADP reductase	0.5963
>BN406_01205 transposase IS4 family protein	0.6244
>BN406_01207 General L-amino acid transport ATP-binding protein AapP	0.5917
>BN406_01208 General L-amino acid transport system permease protein AapM	0.5998
>BN406_01209 General L-amino acid transport system permease protein AapQ	0.5802
>BN406_01210 General L-amino acid-binding periplasmic protein AapJ	0.6051
>BN406_01211 cystathionine beta-lyase	0.6312
>BN406_01212 monooxygenase FAD-binding protein	0.6494
>BN406_01213 hypothetical protein	0.5926
>BN406_01214 hypothetical protein	0.6229
>BN406_01215 serine acetyltransferase	0.6182
>BN406_01216 hypothetical protein	0.5224
>BN406_01217 phasin family protein	0.5613
>BN406_01218 ATP-dependent Clp protease adapter protein ClpS 1	0.5613
>BN406_01219 ClpA protein	0.6058
>BN406_01220 hypothetical protein	0.6344
>BN406_01221 hypothetical protein	0.6314
>BN406_01222 hypothetical protein	0.6211
>BN406_01223 hypothetical protein	0.6186
>BN406_01224 glycerophosphoryl diester phosphodiesterase	0.6141
>BN406_01225 endoribonuclease L-PSP	0.6277
>BN406_01226 hypothetical protein	0.5882
>BN406_01227 30S ribosomal protein S2	0.6078
>BN406_01228 elongation factor Ts	0.6211
>BN406_01229 uridylate kinase	0.6153
>BN406_01230 ribosome recycling factor	0.5824
>BN406_01231 UDP pyrophosphate synthase	0.6154
>BN406_01232 phosphatidate cytidylyltransferase	0.6197
>BN406_01233 hypothetical protein	0.6159
>BN406_01234 outer membrane transmembrane protein	0.5876
>BN406_01235 UDP-3-O-acylglucosamine N-acyltransferase	0.6347
>BN406_01236 (3R)-hydroxymyristoyl-ACP dehydratase	0.5758
>BN406_01237 Acyl-[acyl-carrier-protein]--UDP-N- acetylglucosamine O-acyltransferase	0.5951
>BN406_01238 hypothetical protein	0.6667
>BN406_01239 lipid-A-disaccharide synthase	0.6375
>BN406_01240 type II citrate synthase	0.5929
>BN406_01241 hypothetical protein	0.6475
>BN406_01242 biopolymer transport protein exbB	0.6392
>BN406_01243 TonB system transport protein ExbD	0.6123
>BN406_01244 protein-L-isoaspartate(D-aspartate) O-methyltransferase	0.6012
>BN406_01245 outer membrane secretion protein	0.6338
>BN406_01246 hypothetical protein	0.6295
>BN406_01247 valine--tRNA ligase	0.6008
>BN406_01248 hypothetical protein	0.5532
>BN406_01249 exopolysaccharide production negative regulator	0.5983
>BN406_01250 exodeoxyribonuclease III protein	0.5932
>BN406_01251 phospholipase D	0.5975
>BN406_01252 hypothetical protein	0.5749
>BN406_01253 deoxyguanosinetriphosphate triphosphohydrolase-like protein	0.6165
>BN406_01254 arginyl-tRNA synthetase	0.5892
>BN406_01255 hypothetical protein	0.6547
>BN406_01256 hydrolase glycosidase	0.6202
>BN406_01257 hypothetical protein	0.6153
>BN406_01258 hypothetical protein	0.6067
>BN406_01259 Fe(3+)-transporting ATPase	0.6224
>BN406_01260 twin arginine translocase A	0.5441
>BN406_01261 sec-independent translocase	0.6264
>BN406_01262 SEC-independent translocase transmembrane protein	0.5988
>BN406_01263 seryl-tRNA synthetase	0.6237
>BN406_01264 stationary phase survival protein SurE	0.6094
>BN406_01265 protein-L-isoaspartate O-methyltransferase	0.6324
>BN406_01266 biotin-regulated protein	0.6037
>BN406_01267 peptidase M23	0.6224
>BN406_01268 hypothetical protein	0.6014
>BN406_01269 YAJC protein	0.6303
>BN406_01270 protein-export membrane protein SecD	0.6103
>BN406_01271 hypothetical protein	0.6448
>BN406_01272 phytoene synthase	0.6238
>BN406_01273 hypothetical protein	0.6049
>BN406_01274 Methylenetetrahydrofolate--tRNA-(uracil-5-)- methyltransferase TrmFO	0.6335
>BN406_01275 hypothetical protein	0.5035
>BN406_01276 hypothetical protein	0.5745
>BN406_01278 trigger factor	0.6035
>BN406_01279 glycine dehydrogenase	0.631
>BN406_01280 glycine cleavage system protein H	0.6028
>BN406_01281 aminomethyltransferase, mitochondrial	0.642
>BN406_01283 hypothetical protein	0.6421
>BN406_01284 hypothetical protein	0.6585
>BN406_01286 hypothetical protein	0.609
>BN406_01287 glutathione S-transferase	0.6305
>BN406_01288 ribonucleotide-diphosphate reductase subunit alpha	0.6202
>BN406_01289 hypothetical protein	0.5855
>BN406_01290 UvrABC system protein A	0.6136
>BN406_01291 single-stranded DNA-binding protein	0.6284
>BN406_01292 multiple antibiotic resistance (MarC)-like protein	0.6268
>BN406_01293 DNA gyrase subunit A	0.6262
>BN406_01294 lytic transglycosylase catalytic subunit	0.6179
>BN406_01295 acetyltransferase	0.6134
>BN406_01296 antibiotic resistance (kinase) protein	0.6427
>BN406_01297 N-ethylmaleimide reductase	0.6256
>BN406_01298 hypothetical protein	0.5972
>BN406_01299 transcriptional regulator	0.5695
>BN406_01300 thioredoxin reductase	0.5967
>BN406_01301 leucine-responsive regulatory protein	0.5983
>BN406_01302 Lipopolysaccharide core biosynthesis glycosyltransferase lpsC	0.6025
>BN406_01303 Lipopolysaccharide core biosynthesis glycosyltransferase lpsD	0.6103
>BN406_01304 Lipopolysaccharide core biosynthesis glycosyltransferase lpsE	0.6078
>BN406_01305 Lipopolysaccharide core biosynthesis mannosyltransferase lpsB	0.6239
>BN406_01306 transcription elongation factor GreA	0.5612
>BN406_01308 hypothetical protein	0.6203
>BN406_01309 carbamoyl-phosphate synthase large subunit	0.626
>BN406_01310 L-threonine 3-dehydrogenase	0.6484
>BN406_01311 hypothetical protein	0.6217
>BN406_01312 major facilitator superfamily protein	0.6312
>BN406_01313 multidrug resistance protein NorM	0.6181
>BN406_01316 phosphopantetheine adenylyltransferase	0.6217
>BN406_01317 peptidyl-prolyl cis-trans isomerase	0.6123
>BN406_01318 peptidyl-prolyl cis-trans isomerase	0.5897
>BN406_01319 S-adenosylmethionine--tRNAribosyltransferase-iso merase	0.6194
>BN406_01320 queuine tRNA-ribosyltransferase	0.6277
>BN406_01322 short-chain dehydrogenase/reductase SDR	0.6519
>BN406_01324 hypothetical protein	0.5846
>BN406_01325 lipoprotein	0.5528
>BN406_01327 ErfK/YbiS/YcfS/YnhG family protein	0.6131
>BN406_01328 3-oxoacyl-ACP reductase	0.6308
>BN406_01329 major facilitator superfamily protein	0.6229
>BN406_01330 hypothetical protein	0.5714
>BN406_01331 adenylate cyclase	0.6343
>BN406_01332 glutathione-dependent formaldehyde-activating protein	0.6051
>BN406_01333 hypothetical protein	0.5389
>BN406_01335 hypothetical protein	0.6259
>BN406_01336 hypothetical protein	0.619
>BN406_01337 methionine--tRNA ligase	0.5943
>BN406_01338 DNA polymerase III subunit delta'	0.6171
>BN406_01339 thymidylate kinase	0.6311
>BN406_01340 penicillin-binding precursor (D-alanyl-D-alanine carboxypeptidase fraction A) transmembrane protein	0.6198
>BN406_01341 rare lipoprotein A	0.6089
>BN406_01343 hypothetical protein	0.5891
>BN406_01344 hypothetical protein	0.5832
>BN406_01345 hypothetical protein	0.5885
>BN406_01347 LexA repressor	0.612
>BN406_01349 transmembrane protein	0.571
>BN406_01350 hypothetical protein	0.5808
>BN406_01351 multidrug transmembrane resistance signal peptide protein	0.5965
>BN406_01352 multidrug transmembrane resistance signal peptide protein	0.6265
>BN406_01353 hypothetical protein	0.5859
>BN406_01354 hypothetical protein	0.5654
>BN406_01355 oxidoreductase	0.6158
>BN406_01356 cysteine synthase	0.6122
>BN406_01357 hypothetical protein	0.6212
>BN406_01359 Thiosulfate/3-mercaptopyruvate sulfurtransferase 1, mitochondrial	0.6039
>BN406_01360 hypothetical protein	0.5989
>BN406_01361 hypothetical protein	0.6301
>BN406_01362 alanine dehydrogenase	0.6246
>BN406_01363 probabable transcriptional regulator	0.5599
>BN406_01364 Trifunctional nucleotide phosphoesterase protein YfkN	0.6007
>BN406_01365 hypothetical protein	0.6006
>BN406_01366 L-threonine dehydratase biosynthetic IlvA	0.6129
>BN406_01367 TRK system potassium uptake transmembrane protein	0.5826
>BN406_01368 hypothetical protein	0.6173
>BN406_01369 hypothetical protein	0.6331
>BN406_01370 hypothetical protein	0.5904
>BN406_01372 hypothetical protein	0.5648
>BN406_01373 hypothetical protein	0.5833
>BN406_01374 flavoprotein WrbA 1	0.6114
>BN406_01375 hypothetical protein	0.635
>BN406_01376 xanthine-guanine phosphoribosyltransferase	0.6081
>BN406_01377 hypothetical protein	0.6626
>BN406_01378 nitrogen regulatory protein P-II	0.5863
>BN406_01379 glutamine synthetase 1	0.5899
>BN406_01380 hypothetical protein	0.5535
>BN406_01381 signal peptide protein	0.5997
>BN406_01382 binding protein BRA0576/BS1330_II0571	0.5877
>BN406_01383 hypothetical protein	0.6335
>BN406_01384 transcriptional regulator	0.5771
>BN406_01386 sulfatase	0.5783
>BN406_01387 hypothetical protein	0.6236
>BN406_01399 hypothetical protein	0.5862
>BN406_01400 exodeoxyribonuclease III protein	0.601
>BN406_01401 hypothetical protein	0.6216
>BN406_01403 transcription-repair coupling factor	0.6302
>BN406_01404 hypothetical protein	0.6271
>BN406_01405 ATP-dependent DNA helicase RecG	0.6443
>BN406_01406 hypothetical protein	0.5884
>BN406_01407 hypothetical protein	0.6323
>BN406_01408 glucosamine--fructose-6-phosphate aminotransferase	0.6058
>BN406_01409 bifunctional protein GlmU	0.6404
>BN406_01410 hypothetical protein	0.6302
>BN406_01411 peptidyl-prolyl cis-trans isomerase protein	0.6238
>BN406_01412 anthranilate phosphoribosyltransferase	0.6429
>BN406_01413 indole-3-glycerol phosphate synthase	0.6347
>BN406_01414 molybdenum cofactor biosynthesis protein MoaC	0.6443
>BN406_01415 molybdopterin biosynthesis protein	0.6429
>BN406_01416 hypothetical protein	0.6426
>BN406_01417 hypothetical protein	0.5899
>BN406_01418 transcriptional regulator	0.6292
>BN406_01419 purine-binding protein BAB2_0673	0.5955
>BN406_01420 ABC transporter permease	0.6231
>BN406_01421 ABC transporter permease	0.5943
>BN406_01422 ABC transporter ATP-binding protein	0.6443
>BN406_01423 quinone oxidoreductase	0.6103
>BN406_01424 phosphatidylcholine synthase	0.5533
>BN406_01425 2-octaprenyl-6-methoxyphenyl hydroxylase	0.6402
>BN406_01426 malonate transporter	0.6219
>BN406_01427 cytochrome c biogenesis protein transmembrane region	0.5978
>BN406_01428 hypothetical protein	0.5519
>BN406_01429 hypothetical protein	0.5802
>BN406_01430 hypothetical protein	0.5441
>BN406_01432 signal peptide protein	0.5758
>BN406_01433 signal peptide protein	0.6366
>BN406_01434 hypothetical protein	0.6519
>BN406_01435 hypothetical protein	0.6007
>BN406_01436 transcriptional regulator	0.6116
>BN406_01437 outer-membrane protein	0.6078
>BN406_01438 signal peptide protein	0.6092
>BN406_01439 hypothetical protein	0.6232
>BN406_01440 oxidoreductase	0.6312
>BN406_01441 acyl-CoA synthetase	0.6023
>BN406_01442 acetyl-CoA acetyltransferase	0.6315
>BN406_01443 transcriptional regulator	0.6501
>BN406_01444 oxidoreductase	0.6142
>BN406_01445 periplasmic binding protein	0.6062
>BN406_01446 transmembrane protein	0.62
>BN406_01447 beta-lactamase	0.5865
>BN406_01448 hypothetical protein	0.5952
>BN406_01449 transcriptional regulator	0.5271
>BN406_01450 hypothetical protein	0.5593
>BN406_01452 signal peptide protein	0.5776
>BN406_01453 hypothetical protein	0.6317
>BN406_01454 transcriptional regulator	0.6378
>BN406_01456 hemolysin-type calcium-binding protein	0.572
>BN406_01457 oxidoreductase	0.5677
>BN406_01458 signal peptide protein	0.6115
>BN406_01459 cold shock transcription regulator protein	0.5938
>BN406_01460 lactoylglutathione lyase	0.5913
>BN406_01462 single-stranded-DNA-specific exonuclease	0.6506
>BN406_01464 homoserine dehydrogenase	0.5982
>BN406_01465 aminotransferase AatC	0.6074
>BN406_01466 hypothetical protein	0.5941
>BN406_01467 pOLY3-hydroxybutyrate polymerase	0.5968
>BN406_01468 sugar fermentation stimulation protein A	0.6222
>BN406_01469 methionine aminopeptidase	0.6225
>BN406_01471 soluble pyridine nucleotide transhydrogenase	0.6124
>BN406_01472 hypothetical protein	0.6333
>BN406_01473 FeS assembly SUF system protein	0.5926
>BN406_01474 cysteine desulfurase	0.6055
>BN406_01475 hypothetical protein	0.6212
>BN406_01476 ATP-dependent transporter SufC	0.6096
>BN406_01477 hypothetical protein	0.5726
>BN406_01478 pyridoxal-phosphate-dependent aminotransferase	0.6615
>BN406_01479 hypothetical protein	0.6089
>BN406_01480 anhydro-N-acetylmuramic acid kinase	0.6162
>BN406_01481 tyrosyl-tRNA synthetase	0.6059
>BN406_01482 hypothetical protein	0.621
>BN406_01483 bacterioferritin comigratory protein	0.5978
>BN406_01484 hypothetical protein	0.6339
>BN406_01485 peptidase M23	0.636
>BN406_01486 ATP-dependent RNA helicase	0.6106
>BN406_01487 hypothetical protein	0.6148
>BN406_01488 hypothetical protein	0.5778
>BN406_01489 hypothetical protein	0.6636
>BN406_01490 hypothetical protein	0.6482
>BN406_01491 hypothetical protein	0.6424
>BN406_01492 hypothetical protein	0.6317
>BN406_01493 hypothetical protein	0.6192
>BN406_01494 monooxygenase	0.6229
>BN406_01495 amino acid-binding periplasmic protein	0.6354
>BN406_01496 hypothetical protein	0.6597
>BN406_01497 ribulose-phosphate 3-epimerase	0.6267
>BN406_01499 hypothetical protein	0.6234
>BN406_01500 adenylosuccinate lyase	0.6008
>BN406_01501 hypothetical protein	0.5677
>BN406_01502 hypothetical protein	0.5985
>BN406_01503 hypothetical protein	0.6377
>BN406_01504 hypothetical protein	0.5962
>BN406_01505 phosphoribosylaminoimidazole-succinocarboxamides ynthase	0.5827
>BN406_01506 phosphoribosylformylglycinamidine synthase subunit PurS	0.6208
>BN406_01507 phosphoribosylformylglycinamidine synthase I	0.6233
>BN406_01508 hypothetical protein	0.6667
>BN406_01509 transcriptional regulator	0.6264
>BN406_01510 hypothetical protein	0.599
>BN406_01511 phosphoribosylformylglycinamidine synthase II	0.629
>BN406_01512 hypothetical protein	0.6061
>BN406_01514 hypothetical protein	0.5556
>BN406_01515 transporter	0.6011
>BN406_01516 major facilitator superfamily protein	0.6102
>BN406_01517 hypothetical protein	0.6448
>BN406_01518 tRNA 2-thiocytidine biosynthesis protein TtcA	0.6032
>BN406_01519 glutaminase	0.6201
>BN406_01520 30S ribosomal protein S4	0.5902
>BN406_01521 hypothetical protein	0.6442
>BN406_01522 glutamate racemase	0.6414
>BN406_01523 hypothetical protein	0.6196
>BN406_01525 isocitrate dehydrogenase	0.604
>BN406_01526 transcriptional regulator	0.5769
>BN406_01527 hypothetical protein	0.5833
>BN406_01528 hypothetical protein	0.5707
>BN406_01529 hypothetical protein	0.5585
>BN406_01530 transport transmembrane protein	0.6388
>BN406_01531 alanine--tRNA ligase	0.6404
>BN406_01532 recombinase A	0.5836
>BN406_01533 carbohydrate kinase	0.6614
>BN406_01534 hypothetical protein	0.6323
>BN406_01536 sensor histidine kinase transmembrane protein	0.6168
>BN406_01537 hypothetical protein	0.676
>BN406_01538 TraR/DksA family transcriptional regulator	0.5827
>BN406_01539 hypothetical protein	0.6086
>BN406_01540 hypothetical protein	0.6232
>BN406_01541 hypothetical protein	0.6685
>BN406_01542 signal peptide protein	0.612
>BN406_01543 7, 8-dihydro-6-hydroxymethylpterin-pyrophosphokinase	0.6284
>BN406_01544 dihydroneopterin aldolase DHNA lyase folate biosynthesis protein	0.6179
>BN406_01545 dihydropteroate synthase antibiotic resistance transferase folate protein	0.6396
>BN406_01546 hypothetical protein	0.6256
>BN406_01547 ferredoxin, 2FE-2S FDII electron transport IRON-sulfur protein	0.6195
>BN406_01548 hypothetical protein	0.6421
>BN406_01549 hypothetical protein	0.6362
>BN406_01550 cytochrome C1 protein	0.6174
>BN406_01551 cytochrome B transmembrane protein	0.5743
>BN406_01552 ubiquinol-cytochrome c reductase iron-sulfur subunit	0.6198
>BN406_01553 ABC transporter ATP-binding protein HI_1051	0.6104
>BN406_01554 ABC transporter ATP-binding protein HI_1051	0.5856
>BN406_01555 tRNA (cytidine(34)-2'-O)-methyltransferase	0.6362
>BN406_01556 NADPH-dependent FMN reductase	0.5947
>BN406_01557 transcriptional regulator	0.646
>BN406_01558 major facilitator superfamily protein	0.6338
>BN406_01559 hypothetical protein	0.6705
>BN406_01560 coproporphyrinogen III oxidase	0.6074
>BN406_01561 hypothetical protein	0.6594
>BN406_01562 hypothetical protein	0.5567
>BN406_01563 hypothetical protein	0.6307
>BN406_01564 hypothetical protein	0.5841
>BN406_01565 ABC transporter ATP-binding protein	0.6097
>BN406_01566 hypothetical protein	0.6209
>BN406_01567 L-Ala-D/L-Glu epimerase	0.6697
>BN406_01568 transport protein transmembrane	0.6003
>BN406_01569 hypothetical protein	0.605
>BN406_01570 NAD-dependent malic enzyme	0.6364
>BN406_01571 transcription regulator HSL-dependent protein	0.6027
>BN406_01572 autoinducer synthase	0.5966
>BN406_01573 signal peptide protein	0.664
>BN406_01574 oxidoreductase NAD protein	0.6373
>BN406_01575 short chain dehydrogenase	0.6532
>BN406_01576 hypothetical protein	0.6154
>BN406_01577 LacI family transcriptional regulator	0.6334
>BN406_01579 hypothetical protein	0.6206
>BN406_01580 glutamine-dependent NAD(+) synthetase	0.625
>BN406_01581 cyclic beta-1,2-glucan modification protein	0.5895
>BN406_01583 hypothetical protein	0.5484
>BN406_01584 hypothetical protein	0.6243
>BN406_01585 hypothetical protein	0.6036
>BN406_01586 hypothetical protein	0.5929
>BN406_01587 DAHP synthetase prtein	0.6251
>BN406_01588 glutathione reductase	0.6256
>BN406_01589 hypothetical protein	0.6056
>BN406_01590 ribose-5-phosphate isomerase A	0.6032
>BN406_01591 phosphoglycolate phosphatase	0.5962
>BN406_01592 hypothetical protein	0.6038
>BN406_01593 class II fumarate hydratase	0.6279
>BN406_01594 hypothetical protein	0.6205
>BN406_01595 hypothetical protein	0.6328
>BN406_01596 transcription regulator protein	0.591
>BN406_01597 hypothetical protein	0.6048
>BN406_01598 molybdenum cofactor biosynthesis protein A	0.6447
>BN406_01599 hypothetical protein	0.6435
>BN406_01600 molybdopterin-guanine dinucleotide biosynthesis protein MobA	0.6376
>BN406_01601 molybdopterin-guanine dinucleotide biosynthesis protein	0.613
>BN406_01602 ompA/MotB domain-containing protein	0.6417
>BN406_01603 amino-acid binding periplasmic protein	0.5859
>BN406_01604 amino acid ABC transporter permease	0.6067
>BN406_01605 amino acid ABC transporter permease	0.6075
>BN406_01606 hypothetical protein	0.5455
>BN406_01607 oxidoreductase	0.6068
>BN406_01608 hypothetical protein	0.5961
>BN406_01609 hypothetical protein	0.6315
>BN406_01610 oxidoreductase Sfri_1503	0.6321
>BN406_01611 hypothetical protein	0.6523
>BN406_01612 transcriptional regulator	0.5617
>BN406_01613 hypothetical protein	0.6491
>BN406_01614 nuclease	0.6764
>BN406_01615 sensor histidine kinase transmembrane protein	0.6047
>BN406_01616 diacylglycerol kinase	0.6083
>BN406_01617 nicotinate-nucleotide--dimethylbenzimidazolephos phoribosyltransferase	0.6647
>BN406_01618 cobalamin synthase	0.6603
>BN406_01619 hypothetical protein	0.6575
>BN406_01620 transmembrane signal peptide protein	0.6338
>BN406_01621 transport transmembrane protein	0.5415
>BN406_01622 ABC transporter ATP-binding protein YadG	0.6028
>BN406_01623 transcriptional regulator	0.6095
>BN406_01624 hypothetical protein	0.6348
>BN406_01626 chemoreceptor methyl-accepting chemotaxis transmembrane protein	0.6363
>BN406_01627 hypothetical protein	0.6305
>BN406_01628 hypothetical protein	0.5714
>BN406_01629 transmembrane signal peptide protein	0.5385
>BN406_01630 UvrABC system protein B	0.6237
>BN406_01631 glycine rich transmembrane protein	0.6362
>BN406_01632 hypothetical protein	0.6537
>BN406_01633 hypothetical protein	0.5857
>BN406_01634 tRNA-dihydrouridine synthase A	0.6251
>BN406_01635 hypothetical protein	0.6652
>BN406_01636 hypothetical protein	0.5813
>BN406_01637 hypothetical protein	0.6624
>BN406_01638 hypothetical protein	0.6029
>BN406_01639 hypothetical protein	0.6213
>BN406_01640 acetyltransferase	0.6155
>BN406_01641 zinc uptake regulation protein	0.626
>BN406_01642 High-affinity zinc uptake system membrane protein znuB	0.6121
>BN406_01643 Zinc import ATP-binding protein ZnuC	0.6302
>BN406_01644 high-affinity zinc uptake system protein znuA	0.6324
>BN406_01645 transmembrane signal peptide protein	0.6164
>BN406_01646 beta-xylosidase	0.6186
>BN406_01647 hypothetical protein	0.562
>BN406_01648 TRAP dicarboxylate transporter subunit DctM	0.6298
>BN406_01649 mannitol-binding periplasmic signal peptide protein	0.6024
>BN406_01650 L-glyceraldehyde 3-phosphate reductase	0.5926
>BN406_01651 oxidoreductase	0.6083
>BN406_01652 hypothetical protein	0.6113
>BN406_01653 BETA-mannosidase protein	0.6262
>BN406_01654 sn-glycerol-3-phosphate import ATP-binding protein UgpC	0.6085
>BN406_01655 ABC transporter	0.5879
>BN406_01656 ABC transporter permease	0.5784
>BN406_01657 periplasmic binding ABC transporter signal peptide protein	0.6107
>BN406_01658 transcriptional regulator	0.6232
>BN406_01659 hypothetical protein	0.6098
>BN406_01660 6-phosphogluconate dehydrogenase	0.6218
>BN406_01662 transporter HI_0183	0.6049
>BN406_01663 transcriptional regulator	0.6689
>BN406_01664 hypothetical protein	0.6122
>BN406_01665 hypothetical protein	0.6125
>BN406_01666 lipid A biosynthesis lauroyl acyltransferase	0.6178
>BN406_01667 dehydrogenase	0.6374
>BN406_01668 3-oxoacyl-ACP synthase	0.6362
>BN406_01669 3-oxoacyl-ACP synthase	0.6392
>BN406_01670 beta-hydroxyacyl-(acyl-carrier-protein) dehydratase FabA/FabZ	0.6139
>BN406_01671 hypothetical protein	0.5376
>BN406_01672 cobalamin biosynthesis protein	0.6167
>BN406_01673 threonine-phosphate decarboxylase	0.6476
>BN406_01674 cobyrinic acid a,c-diamide synthase	0.6511
>BN406_01675 uroporphyrinogen-III C-methyltransferase	0.6356
>BN406_01676 cobalamin biosynthesis protein	0.6502
>BN406_01677 hypothetical protein	0.5977
>BN406_01678 glutathione import ATP-binding protein GsiA	0.6172
>BN406_01679 hypothetical protein	0.6274
>BN406_01680 peptide-binding periplasmic ABC transporter protein	0.5998
>BN406_01681 oligopeptide transport system permease AppB	0.6111
>BN406_01682 peptide transport system permease ABC transporter protein	0.6219
>BN406_01683 transcriptional regulator	0.6307
>BN406_01684 regulatory protein	0.6151
>BN406_01686 cob(I)yrinic acid a,c-diamide adenosyltransferase	0.5966
>BN406_01687 cobaltochelatase subunit CobN	0.64
>BN406_01688 protein CobW	0.6243
>BN406_01689 adenosylcobinamide kinase/adenosylcobinamide-phosphate guanylyltransferase	0.6267
>BN406_01690 FecR protein	0.6325
>BN406_01691 adenylate/guanylate cyclase transmembrane protein	0.6354
>BN406_01692 oxidoreductase	0.6261
>BN406_01693 cobyric acid synthase	0.6419
>BN406_01694 hypothetical protein	0.6099
>BN406_01695 glycine betaine ABC transporter periplasmic protein	0.5891
>BN406_01696 Glycine betaine transport ATP-binding protein OpuAA	0.6102
>BN406_01697 hypothetical protein	0.6275
>BN406_01699 hypothetical protein	0.5605
>BN406_01700 transcriptional regulator	0.6478
>BN406_01701 methionine synthase I	0.634
>BN406_01703 aminotransferase	0.6219
>BN406_01704 hypothetical protein	0.6242
>BN406_01705 lipoprotein signal peptide	0.6333
>BN406_01706 hypothetical protein	0.6538
>BN406_01707 trimethylamine methyltransferase	0.624
>BN406_01708 methionine synthase	0.6006
>BN406_01709 hypothetical protein	0.6068
>BN406_01710 formyltransferase	0.6047
>BN406_01711 lipoprotein transmembrane	0.6608
>BN406_01712 transmembrane signal peptide protein	0.6387
>BN406_01713 hypothetical protein	0.6567
>BN406_01714 hypothetical protein	0.6205
>BN406_01715 oxidoreductase	0.6299
>BN406_01716 methyltetrahydrofolate:corrinoid/iron-sulfur protein methyltransferase	0.6563
>BN406_01717 hypothetical protein	0.6637
>BN406_01718 hypothetical protein	0.6076
>BN406_01719 chloramphenicol phosphotransferase	0.6348
>BN406_01720 hypothetical protein	0.5897
>BN406_01721 transcriptional regulator	0.5963
>BN406_01722 transcriptional regulator	0.6242
>BN406_01723 hypothetical protein	0.5455
>BN406_01724 alpha/beta fold family hydrolase	0.6144
>BN406_01725 hypothetical protein	0.6097
>BN406_01726 histidine-rich transporter transmembrane protein	0.6179
>BN406_01727 hypothetical protein	0.6232
>BN406_01728 transcription regulator AraC family	0.5988
>BN406_01729 two 2-component receiver domains protein	0.5463
>BN406_01730 hemolysin-type calcium-binding protein	0.6158
>BN406_01731 adenylate/guanylate cyclase	0.6141
>BN406_01732 hypothetical protein	0.5769
>BN406_01733 signal peptide protein	0.6169
>BN406_01734 transmembrane protein	0.6103
>BN406_01735 mechanosensitive ion channel protein MscS	0.6011
>BN406_01736 hypothetical protein	0.6078
>BN406_01737 hypothetical protein	0.5986
>BN406_01738 transmembrane protein	0.6193
>BN406_01739 hypothetical protein	0.6091
>BN406_01740 hypothetical protein	0.6135
>BN406_01741 hypothetical protein	0.6101
>BN406_01743 transmembrane protein	0.6395
>BN406_01744 glycosyltransferase	0.5107
>BN406_01746 DNA packaging protein GP2	0.6303
>BN406_01747 hypothetical protein	0.6283
>BN406_01748 hypothetical protein	0.5425
>BN406_01749 signal peptide protein	0.5423
>BN406_01750 hypothetical protein	0.6333
>BN406_01753 transmembrane protein	0.5538
>BN406_01755 hypothetical protein	0.5214
>BN406_01760 signal peptide protein	0.6421
>BN406_01761 signal peptide protein	0.6017
>BN406_01762 transmembrane protein	0.639
>BN406_01763 ECF subfamily RNA polymerase sigma-24 subunit	0.5863
>BN406_01764 iron transport regulator transmembrane protein	0.5979
>BN406_01765 IRON/HEME transport protein	0.6128
>BN406_01767 Type I secretion system ATP-binding protein PrsD	0.6245
>BN406_01768 Type I secretion system membrane fusion protein PrsE	0.6086
>BN406_01769 hypothetical protein	0.5925
>BN406_01770 hypothetical protein	0.5677
>BN406_01771 hypothetical protein	0.5643
>BN406_01860 isomerase mll1393	0.6481
>BN406_01861 hypothetical protein	0.6252
>BN406_01862 hypothetical protein	0.6214
>BN406_01863 signal peptide protein	0.6054
>BN406_01864 signal peptide protein	0.6156
>BN406_01865 transmembrane protein	0.5987
>BN406_01866 hypothetical protein	0.6237
>BN406_01867 hypothetical protein	0.5989
>BN406_01868 L-sorbosone dehydrogenase	0.6357
>BN406_01869 adenylate cyclase	0.6452
>BN406_01870 cell division protein FtsZ 2	0.6599
>BN406_01871 hypothetical protein	0.5729
>BN406_01872 hypothetical protein	0.6333
>BN406_01873 Spermidine/putrescine import ATP-binding protein PotA	0.6455
>BN406_01874 ABC transporter	0.641
>BN406_01875 iron-binding periplasmic protein	0.6186
>BN406_01876 hypothetical protein	0.5652
>BN406_01877 hypothetical protein	0.614
>BN406_01878 hypothetical protein	0.6111
>BN406_01879 glutathione S-transferase	0.6458
>BN406_01880 oxidoreductase	0.6351
>BN406_01881 2-aminoadipate transaminase	0.6315
>BN406_01883 hypothetical protein	0.6857
>BN406_01884 hypothetical protein	0.5991
>BN406_01885 amino acid-binding periplasmic protein	0.6359
>BN406_01886 adenylate/guanylate cyclase transmembrane protein	0.6362
>BN406_01887 signal peptide protein	0.5992
>BN406_01888 ketol-acid reductoisomerase	0.6087
>BN406_01889 transcriptional regulator	0.6605
>BN406_01890 RND family efflux transporter MFP subunit	0.6354
>BN406_01891 macrolide export ATP-binding/permease MacB	0.6177
>BN406_01892 signal peptide protein	0.6003
>BN406_01893 glycine-rich protein	0.6497
>BN406_01894 transmembrane protein	0.6058
>BN406_01895 hypothetical protein	0.6076
>BN406_01896 hydantoin racemase	0.656
>BN406_01897 major facilitator superfamily protein	0.6057
>BN406_01899 hypothetical protein	0.6393
>BN406_01900 NADH dehydrogenase transmembrane protein	0.6596
>BN406_01901 transcriptional regulator	0.5844
>BN406_01902 aspartate racemase	0.614
>BN406_01903 hypothetical protein	0.607
>BN406_01904 hypothetical protein	0.6158
>BN406_01905 hypothetical protein	0.6476
>BN406_01906 HTH-type transcriptional regulator RHOS4_30730	0.6737
>BN406_01907 pyridoxine 5'-phosphate synthase	0.6333
>BN406_01908 hypothetical protein	0.6257
>BN406_01909 hypothetical protein	0.6277
>BN406_01910 lipoprotein transmembrane	0.7131
>BN406_01911 signal peptide protein	0.6097
>BN406_01912 hypothetical protein	0.5772
>BN406_01913 hypothetical protein	0.5914
>BN406_01914 hypothetical protein	0.6
>BN406_01915 hypothetical protein	0.6504
>BN406_01916 hypothetical protein	0.6188
>BN406_01917 hypothetical protein	0.6324
>BN406_01919 hypothetical protein	0.6203
>BN406_01920 transmembrane protein	0.6105
>BN406_01921 hypothetical protein	0.5574
>BN406_01923 signal peptide protein	0.5941
>BN406_01924 RNA polymerase sigma factor protein	0.6359
>BN406_01925 transmembrane anti-sigma factor	0.6283
>BN406_01926 hypothetical protein	0.6276
>BN406_01927 nitrile hydratase subunit beta protein	0.6469
>BN406_01929 nitrile hydratase subunit alpha protein	0.5983
>BN406_01930 hypothetical protein	0.5838
>BN406_01931 hypothetical protein	0.6157
>BN406_01932 hypothetical protein	0.6036
>BN406_01933 hypothetical protein	0.5845
>BN406_01934 hypothetical protein	0.6394
>BN406_01935 acetolactate synthase 3 regulatory subunit	0.6281
>BN406_01936 acetolactate synthase large subunit	0.6199
>BN406_01937 hypothetical protein	0.6136
>BN406_01938 hypothetical protein	0.5891
>BN406_01939 hypothetical protein	0.5639
>BN406_01940 tRNA delta(2)-isopentenylpyrophosphate transferase	0.6435
>BN406_01941 phosphoserine phosphatase	0.6373
>BN406_01942 acetyl transferase	0.644
>BN406_01943 protease precursor signal peptide protein	0.6183
>BN406_01944 hypothetical protein	0.5859
>BN406_01946 hydrolase serine protease transmembrane protein	0.6043
>BN406_01947 membrane bound protease	0.6252
>BN406_01948 dihydrofolate reductase	0.6453
>BN406_01949 glutathione S-transferase	0.592
>BN406_01950 thymidylate synthase	0.5758
>BN406_01951 hypothetical protein	0.6065
>BN406_01952 hypothetical protein	0.625
>BN406_01953 hypothetical protein	0.6225
>BN406_01955 hypothetical protein	0.549
>BN406_01956 hypothetical protein	0.5712
>BN406_01957 hypothetical protein	0.5962
>BN406_01958 hypothetical protein	0.6042
>BN406_01959 hypothetical protein	0.6456
>BN406_01960 D-lactate dehydrogenase, mitochondrial	0.6325
>BN406_01961 hypothetical protein	0.6296
>BN406_01962 transport transmembrane protein	0.6245
>BN406_01963 transporter	0.6566
>BN406_01964 hypothetical protein	0.6459
>BN406_01965 hypothetical protein	0.6176
>BN406_01967 DNA helicase II protein	0.6253
>BN406_01968 acetyltransferase	0.5904
>BN406_01969 hypothetical protein	0.6384
>BN406_01970 hypothetical protein	0.6553
>BN406_01971 CREA protein	0.5879
>BN406_01972 signal peptide protein	0.5602
>BN406_01973 signal peptide protein	0.6176
>BN406_01974 chemotaxis protein	0.6039
>BN406_01975 methyl-accepting chemotaxis sensory transducer	0.6381
>BN406_01976 signal peptide protein	0.6154
>BN406_01977 cytochrome C oxidase assembly factor transmembrane protein	0.5896
>BN406_01978 50S ribosomal protein L11 methyltransferase	0.6266
>BN406_01980 aminopeptidase P protein	0.647
>BN406_01981 signal peptide protein	0.5949
>BN406_01982 hypothetical protein	0.6242
>BN406_01983 hypothetical protein	0.6106
>BN406_01984 3-methyl-2-oxobutanoate hydroxymethyltransferase	0.6325
>BN406_01985 pantoate--beta-alanine ligase	0.638
>BN406_01986 hypothetical protein	0.5771
>BN406_01987 NAD-dependent DNA ligase LigA	0.6332
>BN406_01988 DNA repair protein	0.6445
>BN406_01989 hypothetical protein	0.5914
>BN406_01990 UDP-3-O-[3-hydroxymyristoyl] N-acetylglucosamine deacetylase	0.6088
>BN406_01991 cell division protein FtsZ 1	0.6644
>BN406_01992 cell division protein FtsA	0.6493
>BN406_01993 cell division transmembrane protein	0.6451
>BN406_01994 D-alanine--D-alanine ligase	0.5823
>BN406_01995 aquaporin Z 1	0.6184
>BN406_01996 Inner membrane metabolite transport protein yhjE	0.6315
>BN406_01997 UDP-N-acetylenolpyruvoylglucosamine reductase	0.6193
>BN406_01998 UDP-N-acetylmuramate--L-alanine ligase	0.6242
>BN406_01999 UDP-diphospho-muramoylpentapeptidebeta-N-acetylg lucosaminyltransferase	0.6595
>BN406_02000 cell division protein FtsW	0.6094
>BN406_02001 UDP-N-acetylmuramoylalanine--D-glutamate ligase	0.6436
>BN406_02002 phospho-N-acetylmuramoyl-pentapeptide-transferas e	0.5902
>BN406_02003 UDP-N-acetylmuramoylalanyl-D-glutamyl-2, 6-diaminopimelate/D-alanyl-D-alanyl ligase	0.6485
>BN406_02004 UDP-N-acetylmuramoyl-L-alanyl-D-glutamate--2, 6-diaminopimelate ligase	0.6468
>BN406_02005 penicillin-binding transmembrane protein	0.6117
>BN406_02006 hypothetical protein	0.6132
>BN406_02007 S-adenosyl-methyltransferase MraW	0.6373
>BN406_02010 sarcosine oxidase	0.6321
>BN406_02011 hypothetical protein	0.5642
>BN406_02012 amidase (AMPD protein)	0.601
>BN406_02013 hypothetical protein	0.5943
>BN406_02014 pyrophosphate--fructose-6-phosphate 1-phosphotransferase	0.6394
>BN406_02015 amino acid efflux protein	0.6145
>BN406_02016 hypothetical protein	0.6346
>BN406_02017 hydrolase	0.638
>BN406_02018 hypothetical protein	0.6202
>BN406_02019 methyltransferase	0.6139
>BN406_02020 hydrolase glycosidase	0.5913
>BN406_02021 transglycosylase transmembrane protein	0.6428
>BN406_02022 hypothetical protein	0.6327
>BN406_02023 5,10-methylenetetrahydrofolate reductase	0.6283
>BN406_02024 arsR family transcriptional regulator	0.6471
>BN406_02025 ABC transporter ATP-binding protein Rv2477c/MT2552	0.6108
>BN406_02026 ribonuclease T2	0.651
>BN406_02027 hypothetical protein	0.6465
>BN406_02028 hypothetical protein	0.6036
>BN406_02029 thiamine pyrophosphate protein	0.6539
>BN406_02030 hypothetical protein	0.625
>BN406_02031 hypothetical protein	0.6595
>BN406_02032 ErfK/YbiS/YcfS/YnhG family protein	0.6218
>BN406_02033 oxidoreductase	0.6371
>BN406_02034 hypothetical protein	0.6261
>BN406_02035 alcohol dehydrogenase	0.6404
>BN406_02036 aldehyde dehydrogenase	0.6283
>BN406_02037 hypothetical protein	0.6079
>BN406_02038 amino-acid permease	0.5767
>BN406_02039 hypothetical protein	0.6329
>BN406_02040 hypothetical protein	0.6096
>BN406_02041 periplasmic binding ABC transporter protein	0.614
>BN406_02042 ABC transporter	0.5848
>BN406_02043 permease	0.5878
>BN406_02044 Spermidine/putrescine import ATP-binding protein PotA	0.61
>BN406_02045 6,7-dimethyl-8-ribityllumazine synthase 2	0.6454
>BN406_02046 transcriptional regulator	0.6156
>BN406_02047 TonB-dependent siderophore receptor	0.596
>BN406_02049 ribose-5-phosphate isomerase B	0.623
>BN406_02050 triosephosphate isomerase 2	0.6366
>BN406_02051 transcriptional regulator	0.599
>BN406_02052 D-erythrulose-1-phosphate dehydrogenase	0.5994
>BN406_02053 hypothetical protein	0.6501
>BN406_02054 carbohydrate kinase	0.6526
>BN406_02055 hypothetical protein	0.6515
>BN406_02056 glycerol-3-phosphate dehydrogenase	0.638
>BN406_02057 L-fuculose phosphate aldolase	0.6246
>BN406_02058 oxidoreductase	0.6386
>BN406_02059 erythritol kinase	0.6444
>BN406_02060 ABC transporter ATP-binding protein	0.6248
>BN406_02061 ABC transporter ATP-binding protein	0.6461
>BN406_02062 ABC transporter permease	0.5953
>BN406_02063 ABC transporter permease	0.5983
>BN406_02064 periplasmic binding ABC transporter protein	0.5884
>BN406_02065 ERY operon repressor transcription regulator protein	0.6426
>BN406_02066 transcriptional regulator	0.6055
>BN406_02067 Spermidine/putrescine import ATP-binding protein PotA	0.6565
>BN406_02068 periplasmic binding ABC transporter protein	0.6055
>BN406_02069 ABC transporter permease	0.6273
>BN406_02070 ABC transporter permease	0.6201
>BN406_02071 oxidoreductase	0.6416
>BN406_02072 AraC family transcriptional regulator	0.6275
>BN406_02073 hypothetical protein	0.6356
>BN406_02074 L-carnitine dehydrogenase	0.6263
>BN406_02075 acyl-CoA dehydrogenase YngJ	0.6347
>BN406_02076 acyl-COA synthetase	0.6599
>BN406_02077 carnitinyl-CoA dehydratase	0.6436
>BN406_02078 periplasmic binding protein	0.6068
>BN406_02079 ABC transporter permease	0.6314
>BN406_02080 ABC transporter permease	0.6242
>BN406_02081 ABC transporter ATP-binding protein	0.6225
>BN406_02082 hypothetical protein	0.5985
>BN406_02083 ABC transporter substrate-binding protein	0.6125
>BN406_02084 hypothetical protein	0.6266
>BN406_02085 hypothetical protein	0.6294
>BN406_02086 esterase/lipase	0.658
>BN406_02087 transcriptional regulator	0.6413
>BN406_02088 ABC transporter periplasmic-binding protein ydcS	0.6045
>BN406_02089 ABC transporter ATP-binding protein YdcT	0.6526
>BN406_02090 inner membrane ABC transporter permease ydcU	0.5876
>BN406_02091 inner membrane ABC transporter permease ydcV	0.6335
>BN406_02092 gamma-aminobutyraldehyde dehydrogenase	0.6295
>BN406_02094 transporter	0.6365
>BN406_02095 ferrichrome/ferrioxamine B periplasmic transporter	0.6278
>BN406_02096 hypothetical protein	0.6301
>BN406_02097 methyltransferase	0.6472
>BN406_02098 probabable sarcosine dehydrogenase	0.6274
>BN406_02099 dimethylglycine dehydrogenase	0.6196
>BN406_02100 transcriptional regulator	0.6157
>BN406_02101 hypothetical protein	0.6219
>BN406_02102 methionine gamma-lyase	0.6198
>BN406_02103 hypothetical protein	0.6194
>BN406_02104 transcriptional regulator	0.6279
>BN406_02105 enoyl-CoA hydratase	0.6413
>BN406_02106 hypothetical protein	0.6394
>BN406_02107 hypothetical protein	0.6362
>BN406_02109 hypothetical protein	0.5931
>BN406_02110 hypothetical protein	0.6328
>BN406_02111 hypothetical protein	0.615
>BN406_02112 hypothetical protein	0.631
>BN406_02113 aminoglycoside N(3')-acetyltransferase IV	0.6238
>BN406_02114 N-acetyltransferase GCN5	0.6082
>BN406_02115 hypothetical protein	0.5897
>BN406_02116 hypothetical protein	0.5821
>BN406_02117 (S)-2-hydroxy-acid oxidase	0.5623
>BN406_02119 hypothetical protein	0.5468
>BN406_02124 hypothetical protein	0.5185
>BN406_02128 hypothetical protein	0.619
>BN406_02129 hypothetical protein	0.5514
>BN406_02130 hypothetical protein	0.5978
>BN406_02131 DnaB domain-containing protein helicase domain-containing protein	0.5562
>BN406_02132 hypothetical protein	0.63
>BN406_02133 hypothetical protein	0.5166
>BN406_02134 hypothetical protein	0.5518
>BN406_02135 hypothetical protein	0.5502
>BN406_02136 FkbH-like protein	0.5868
>BN406_02158 hypothetical protein	0.6489
>BN406_02159 signal peptide protein	0.6808
>BN406_02160 hypothetical protein	0.6368
>BN406_02161 hypothetical protein	0.619
>BN406_02162 hypothetical protein	0.5783
>BN406_02163 transmembrane protein	0.619
>BN406_02164 hypothetical protein	0.5972
>BN406_02165 RNA polymerase sigma factor rpoD	0.5999
>BN406_02166 L-threonine 3-dehydrogenase	0.6114
>BN406_02167 8-amino-7-oxononanoate synthase/2-amino-3-ketobutyrate coenzyme A ligase	0.6143
>BN406_02168 ATP-dependent DNA helicase recQ	0.6369
>BN406_02169 DNA primase	0.6507
>BN406_02170 hypothetical protein	0.6219
>BN406_02171 carbamoyl-phosphate synthase small subunit	0.6351
>BN406_02172 LysR family transcriptional regulator	0.6261
>BN406_02173 oxidoreductase	0.6548
>BN406_02174 6-phosphogluconate dehydrogenase	0.6412
>BN406_02175 aspartate aminotransferase A	0.6183
>BN406_02176 hypothetical protein	0.6564
>BN406_02177 hypothetical protein	0.6344
>BN406_02178 hypothetical protein	0.633
>BN406_02179 hypothetical protein	0.64
>BN406_02180 hypothetical protein	0.5681
>BN406_02181 hypothetical protein	0.6454
>BN406_02182 hypothetical protein	0.6041
>BN406_02183 hypothetical protein	0.5948
>BN406_02184 hypothetical protein	0.6396
>BN406_02185 hypothetical protein	0.6667
>BN406_02186 transcriptional regulator	0.6118
>BN406_02187 protein PetR	0.6068
>BN406_02188 sensor histidine kinase transmembrane protein	0.6174
>BN406_02189 chaperone protein	0.5841
>BN406_02190 pyrroline-5-carboxylate reductase	0.674
>BN406_02191 hypothetical protein	0.5683
>BN406_02192 hypothetical protein	0.6561
>BN406_02194 hypothetical protein	0.6431
>BN406_02195 hypothetical protein	0.6465
>BN406_02196 hydrolase/peptidase	0.6266
>BN406_02197 hypothetical protein	0.6518
>BN406_02198 ribose-phosphate pyrophosphokinase	0.6032
>BN406_02199 hypothetical protein	0.6316
>BN406_02200 hypothetical protein	0.6427
>BN406_02201 acetaldehyde dehydrogenase 2	0.6295
>BN406_02202 hypothetical protein	0.6719
>BN406_02203 membrane transporter	0.648
>BN406_02204 50S ribosomal protein L25	0.5882
>BN406_02205 peptidyl-tRNA hydrolase	0.622
>BN406_02206 ATP-dependent Clp protease adapter protein ClpS 2	0.6205
>BN406_02207 GTP-dependent nucleic acid-binding protein engD	0.6322
>BN406_02209 hypothetical protein	0.5894
>BN406_02210 hypothetical protein	0.6389
>BN406_02211 adenine phosphoribosyltransferase	0.6222
>BN406_02212 hypothetical protein	0.623
>BN406_02213 hypothetical protein	0.6539
>BN406_02214 hypothetical protein	0.6143
>BN406_02215 hypothetical protein	0.6554
>BN406_02216 ATPase	0.6627
>BN406_02217 hypothetical protein	0.6492
>BN406_02218 hypothetical protein	0.6528
>BN406_02219 hypothetical protein	0.6444
>BN406_02220 hypothetical protein	0.6576
>BN406_02221 hypothetical protein	0.6101
>BN406_02222 hypothetical protein	0.6225
>BN406_02223 cell filamentation protein	0.6004
>BN406_02224 hypothetical protein	0.6564
>BN406_02225 hypothetical protein	0.6278
>BN406_02226 RNA polymerase sigma-E factor (sigma-24) protein	0.6043
>BN406_02227 hypothetical protein	0.6024
>BN406_02228 VapC ribonuclease R02377	0.6009
>BN406_02229 hypothetical protein	0.5663
>BN406_02230 2-isopropylmalate synthase	0.5958
>BN406_02231 ATP-dependent Clp protease proteolytic subunit 3	0.5983
>BN406_02234 hypothetical protein	0.6187
>BN406_02235 anthranilate synthase	0.6177
>BN406_02236 iron transport protein	0.585
>BN406_02237 extensin family protein	0.6404
>BN406_02238 formate--tetrahydrofolate ligase	0.6197
>BN406_02239 hypothetical protein	0.6069
>BN406_02240 hypothetical protein	0.5998
>BN406_02242 hypothetical protein	0.5846
>BN406_02243 hypothetical protein	0.629
>BN406_02244 hypothetical protein	0.5873
>BN406_02245 hypothetical protein	0.582
>BN406_02246 thymidine kinase	0.6291
>BN406_02247 glycine betaine-binding ABC transporter protein	0.5975
>BN406_02248 Glycine betaine transport system permease protein OpuAB	0.6062
>BN406_02249 Glycine betaine/L-proline transport ATP-binding protein ProV	0.6266
>BN406_02250 hypothetical protein	0.6329
>BN406_02252 hypothetical protein	0.6026
>BN406_02253 omega-amino acid--pyruvate aminotransferase	0.6192
>BN406_02254 adenine deaminase 1	0.6389
>BN406_02255 alpha-glucosidase	0.6222
>BN406_02256 2-dehydro-3-deoxygluconokinase	0.6481
>BN406_02257 transposase y4zB	0.6098
>BN406_02258 oligopeptide transport ATP-binding protein YkfD	0.651
>BN406_02259 oligopeptide transport ATP-binding protein OppD	0.6486
>BN406_02260 D,D-dipeptide transport system permease protein ddpC	0.6581
>BN406_02261 dipeptide transport system permease	0.6148
>BN406_02262 dipeptide binding periplasmic protein	0.5904
>BN406_02263 dipeptidase protein	0.6458
>BN406_02264 methyl viologen/ethidium resistance transmembrane protein	0.5929
>BN406_02265 hypothetical protein	0.6434
>BN406_02266 hypothetical protein	0.563
>BN406_02267 nitrogen regulatory protein	0.5547
>BN406_02268 hypothetical protein	0.6359
>BN406_02269 hypothetical protein	0.6855
>BN406_02270 hypothetical protein	0.5465
>BN406_02271 hypothetical protein	0.5897
>BN406_02272 hypothetical protein	0.6212
>BN406_02273 hypothetical protein	0.6423
>BN406_02274 hypothetical protein	0.631
>BN406_02275 hypothetical protein	0.6019
>BN406_02276 hemin transport protein	0.6298
>BN406_02277 hemin binding periplasmic transmembrane protein	0.654
>BN406_02278 hemin transport system permease protein hmuU	0.6595
>BN406_02279 hemin import ATP-binding protein HmuV	0.6272
>BN406_02280 hypothetical protein	0.65
>BN406_02281 hypothetical protein	0.6853
>BN406_02282 hypothetical protein	0.6347
>BN406_02283 RNA polymerase sigma factor	0.596
>BN406_02284 hypothetical protein	0.5455
>BN406_02285 phyllosphere-induced regulator phyR	0.5859
>BN406_02287 FGGY carbohydrate kinase domain-containing protein	0.6509
>BN406_02288 hydrolase phosphatase	0.6426
>BN406_02289 mannitol 2-dehydrogenase	0.6208
>BN406_02290 sorbitol dehydrogenase	0.6394
>BN406_02291 ATP-binding transport protein SmoK	0.6296
>BN406_02292 sorbitol/mannitol transport inner membrane protein	0.5676
>BN406_02293 ABC transporter	0.5966
>BN406_02294 sorbitol-binding periplasmic protein	0.6131
>BN406_02295 transcriptional regulator	0.6425
>BN406_02296 oxidoreductase	0.6483
>BN406_02297 dihydropyrimidine dehydrogenase	0.624
>BN406_02298 oxidoreductase	0.6441
>BN406_02299 transcriptional regulator	0.6377
>BN406_02300 adenylate cyclase transmembrane protein	0.6379
>BN406_02301 HTH-type transcriptional regulator RutR	0.6228
>BN406_02302 allantoate amidohydrolase	0.6306
>BN406_02303 D-hydantoinase/dihydropyrimidinase	0.6191
>BN406_02304 cupin	0.6423
>BN406_02305 ABC transporter ATP-binding protein MJ0412	0.6198
>BN406_02306 hypothetical protein	0.6108
>BN406_02307 ABC transporter permease	0.6088
>BN406_02308 ABC transporter permease	0.6032
>BN406_02309 hypothetical protein	0.597
>BN406_02310 transport transmembrane protein	0.6338
>BN406_02311 transport transmembrane protein	0.6162
>BN406_02312 urease accessory protein	0.6092
>BN406_02313 urease accessory protein	0.6383
>BN406_02314 urease accessory protein UreE	0.6494
>BN406_02315 antibiotic biosynthesis monooxygenase	0.6017
>BN406_02316 peroxiredoxin in rpoN2 3'region	0.594
>BN406_02317 hypothetical protein	0.5529
>BN406_02318 hypothetical protein	0.5778
>BN406_02319 urease subunit alpha	0.6386
>BN406_02320 urease accessory protein	0.6605
>BN406_02321 hypothetical protein	0.6451
>BN406_02322 urease subunit beta	0.6238
>BN406_02323 hypothetical protein	0.6706
>BN406_02324 urease subunit gamma	0.62
>BN406_02325 urease accessory protein	0.6534
>BN406_02326 glyoxylate reductase	0.6636
>BN406_02327 non-heme chloroperoxidase	0.6196
>BN406_02328 marR family transcriptional regulator	0.6022
>BN406_02329 Leu/Ile/Val-binding protein 1	0.6013
>BN406_02330 hypothetical protein	0.5029
>BN406_02331 high-affinity branched-chain amino acid transport ATP-binding protein LivF	0.6266
>BN406_02332 high-affinity branched-chain amino acid transport ATP-binding protein BraF	0.5944
>BN406_02333 high-affinity branched-chain amino acid ABC transporter permease	0.6168
>BN406_02334 high-affinity branched-chain amino acid transport system permease livH	0.5644
>BN406_02335 transmembrane protein	0.6202
>BN406_02336 2-component receiver domain-containing protein	0.5911
>BN406_02337 Crp/Fnr family transcriptional regulator	0.6027
>BN406_02338 oxidoreductase	0.6346
>BN406_02339 hypothetical protein	0.6454
>BN406_02341 oxidoreductase	0.6054
>BN406_02342 ring-cleaving dioxygenase mhqA	0.6509
>BN406_02343 hypothetical protein	0.6203
>BN406_02344 spermidine/putrescine ABC transporter permease	0.6028
>BN406_02345 spermidine/putrescine ABC transporter permease	0.6232
>BN406_02346 Fe(3+) ions import ATP-binding protein FbpC	0.6551
>BN406_02347 spermidine/putrescine ABC transporter periplasmic protein	0.6017
>BN406_02348 agmatinase	0.6278
>BN406_02349 transcriptional regulator	0.6561
>BN406_02350 hypothetical protein	0.6531
>BN406_02351 hypothetical protein	0.6655
>BN406_02352 aldehyde dehydrogenase SAB2006c	0.6352
>BN406_02354 gamma-glutamylputrescine oxidoreductase	0.6194
>BN406_02355 glutamine synthetase	0.6432
>BN406_02356 transcriptional regulator	0.6507
>BN406_02357 transcription regulator GntR family	0.6387
>BN406_02358 hypothetical protein	0.6256
>BN406_02359 sugar-binding periplasmic ABC transporter protein	0.6008
>BN406_02360 sugar transport system permease ABC transporter protein	0.6152
>BN406_02361 sugar transport system permease ABC transporter protein	0.6101
>BN406_02362 ABC transporter ATP-binding protein y4oS	0.6376
>BN406_02363 cytochrome C transmembrane protein	0.5911
>BN406_02364 alternative cytochrome c oxidase subunit 2	0.6051
>BN406_02365 alternative cytochrome c oxidase subunit 1	0.6019
>BN406_02366 cytochrome-C oxidase transmembrane protein	0.6164
>BN406_02367 cytochrome-c oxidase	0.5986
>BN406_02368 hypothetical protein	0.5854
>BN406_02369 dehydrogenase	0.6194
>BN406_02371 hypothetical protein	0.5101
>BN406_02372 ferredoxin reductase	0.6186
>BN406_02373 L-xylulose reductase	0.6556
>BN406_02374 D-xylulose reductase	0.6368
>BN406_02375 dioxygenase ferredoxin protein	0.578
>BN406_02376 ferredoxin--NAD(+) reductase	0.6546
>BN406_02377 hypothetical protein	0.5522
>BN406_02378 hypothetical protein	0.6283
>BN406_02379 ABC transporter permease	0.5948
>BN406_02380 ABC transporter ATP-binding protein	0.5847
[truncated: 16,421 more rows]

## Sheet: Coregenes_pSymB
Gene Name	GC content
>BN406_05089 Putative replication protein A	0.5868
>BN406_05090 plasmid partitioning protein RepB	0.6068
>BN406_05091 Putative replication protein C	0.5774
>BN406_05092 hypothetical protein	0.5881
>BN406_05093 putative protein y4cF	0.6468
>BN406_05094 hypothetical protein	0.6364
>BN406_05095 hypothetical protein	0.6247
>BN406_05096 GntR family transcriptional regulator	0.6453
>BN406_05097 Shikimate dehydrogenase	0.669
>BN406_05098 ABC transporter substrate-binding protein	0.6045
>BN406_05099 Putative TRAP transporter large permease protein HI_1029	0.6221
>BN406_05100 tripartite AtP-independent periplasmic transporter subunit DctQ	0.6364
>BN406_05101 transcriptional regulator protein	0.6201
>BN406_05102 hypothetical protein	0.6294
>BN406_05103 ECF subfamily RNA polymerase sigma-24 subunit	0.6503
>BN406_05104 alkylhydroperoxidase-like protein	0.6306
>BN406_05105 hypothetical protein	0.5675
>BN406_05106 putative 52,8 kDa protein in TAR-I ttuC' 3'region	0.6314
>BN406_05107 hypothetical protein	0.6166
>BN406_05108 UPF0065 protein	0.641
>BN406_05109 pseudouridine synthase Rsu	0.6552
>BN406_05110 5-oxoprolinase	0.6437
>BN406_05111 dienelactone hydrolase	0.6365
>BN406_05112 transcriptional regulator protein	0.5871
>BN406_05113 transketolase	0.6392
>BN406_05114 dihydrolipoyllysine-residue succinyltransferase	0.6534
>BN406_05115 sugar ABC transporter substrate-binding protein	0.6
>BN406_05116 Putative ribose/galactose/methyl galactoside import ATP-binding protein 2	0.6401
>BN406_05117 sugar ABC transporter permease ABC transporter	0.6697
>BN406_05118 sugar ABC transporter permease ABC transporter	0.6468
>BN406_05119 transcriptional regulator protein	0.6466
>BN406_05120 putative oxidoreductase	0.6441
>BN406_05121 vitamin K epoxide reductase	0.6391
>BN406_05122 hypothetical protein	0.619
>BN406_05123 hypothetical protein	0.6394
>BN406_05124 transcriptional regulator protein	0.6472
>BN406_05125 ATP-dependent DNA ligase	0.6394
>BN406_05126 Catalase C	0.6165
>BN406_05127 pyridoxamine 5'-phosphate oxidase-like FMN-binding protein	0.6604
>BN406_05128 Protein gstA	0.6388
>BN406_05129 LysR family transcriptional regulator	0.6478
>BN406_05130 putative pyrroline-5-carboxylate reductase protein	0.6641
>BN406_05131 Lactose transport ATP-binding protein LacK	0.619
>BN406_05132 Beta-galactosidase	0.6176
>BN406_05133 Lactose transport system permease protein lacG	0.576
>BN406_05135 Lactose-binding protein	0.5983
>BN406_05137 plasmid stability protein	0.5742
>BN406_05138 LacI family transcriptional regulator	0.6212
>BN406_05139 AraC family transcriptional regulator	0.6315
>BN406_05140 Alpha-galactosidase	0.6218
>BN406_05141 Periplasmic alpha-galactoside-binding protein	0.6017
>BN406_05142 ABC transporter	0.6093
>BN406_05143 ABC transporter permease	0.6178
>BN406_05144 putative ABC transporter ATP-binding protein YejF	0.6181
>BN406_05145 Alpha-galactosidase	0.6105
>BN406_05146 hypothetical protein	0.5712
>BN406_05147 ArsR family transcriptional regulator	0.6678
>BN406_05148 phenylacetate-CoA oxygenase subunit PaaA	0.6084
>BN406_05149 phenylacetate-CoA oxygenase subunit PaaB	0.6099
>BN406_05150 phenylacetic acid degradation protein	0.645
>BN406_05151 phenylacetic acid degradation protein	0.6245
>BN406_05152 1,2-phenylacetyl-CoA epoxidase, subunit E	0.6425
>BN406_05153 Bifunctional protein PaaZ	0.6609
>BN406_05154 acyl-CoA thioester hydrolase	0.6347
>BN406_05155 1,2-epoxyphenylacetyl-CoA isomerase	0.6831
>BN406_05156 3-hydroxybutyryl-CoA epimerase	0.6834
>BN406_05157 carboxynorspermidine decarboxylase	0.5881
>BN406_05158 hypothetical protein	0.6029
>BN406_05159 LacI family transcriptional regulator	0.6594
>BN406_05160 sugar uptake ABC transporter substrate-binding protein precursor	0.6083
>BN406_05161 sugar uptake ABC transporter permease	0.6077
>BN406_05163 putative sugar uptake ABC transporter permease	0.6201
>BN406_05164 hypothetical protein	0.6292
>BN406_05165 Lactose transport ATP-binding protein LacK	0.6362
>BN406_05166 hypothetical protein	0.5794
>BN406_05167 hypothetical protein	0.5955
>BN406_05168 plasmid stabilization system	0.6144
>BN406_05177 thiamine-phosphate pyrophosphorylase	0.6318
>BN406_05178 thiazole synthase	0.6822
>BN406_05180 Putative thiamine biosynthesis oxidoreductase thiO	0.6779
>BN406_05181 thiamine biosynthesis protein ThiC	0.6247
>BN406_05182 hypothetical protein	0.5933
>BN406_05183 C4-dicarboxylate transport transcriptional regulatory protein dctD	0.6522
>BN406_05184 C4-dicarboxylate transport sensor protein dctB	0.6573
>BN406_05185 C4-dicarboxylate transporter DctA	0.6152
>BN406_05186 LuxR family two component transcriptional regulator	0.6417
>BN406_05187 integral membrane sensor hybrid histidine kinase	0.6273
>BN406_05188 ArsR family transcriptional regulator	0.6101
>BN406_05189 Activator of Hsp90 ATPase 1 family protein	0.6385
>BN406_05190 hypothetical protein	0.6197
>BN406_05191 branched-chain amino acid ABC transporter substrate-binding protein precursor	0.5915
>BN406_05192 ABC transporter permease	0.6319
>BN406_05193 urea ABC transporter permease UrtC	0.6198
>BN406_05194 branched-chain amino acid ABC transporter ATP-binding protein	0.616
>BN406_05195 ABC transporter ATP-binding protein	0.6335
>BN406_05196 hypothetical protein	0.608
>BN406_05197 plasmid partitioning protein RepB	0.6468
>BN406_05198 Putative replication protein A	0.639
>BN406_05199 DoxX family protein	0.6115
>BN406_05200 DNA translocase FtsK	0.6459
>BN406_05201 blue (type 1) copper domain-containing protein	0.6286
>BN406_05202 hypothetical protein	0.6015
>BN406_05203 ECF subfamily RNA polymerase sigma-24 subunit	0.6314
>BN406_05204 acylphosphatase	0.6489
>BN406_05205 Beta-ketoadipyl-CoA thiolase	0.6775
>BN406_05206 CoA-transferase subunit B protein	0.6398
>BN406_05207 3-oxoadipate CoA-transferase subunit A	0.6352
>BN406_05208 Pca regulon regulatory protein	0.6321
>BN406_05209 Gamma-glutamyltranspeptidase	0.6242
>BN406_05210 oxidoreductase molybdopterin binding protein	0.6165
>BN406_05211 p-hydroxybenzoate hydroxylase	0.641
>BN406_05212 LysR family transcriptional regulator	0.6187
>BN406_05213 4-hydroxyphenylpyruvate dioxygenase	0.6206
>BN406_05214 HTH-type transcriptional regulator PcaQ	0.6305
>BN406_05215 3-oxoadipate enol-lactonase	0.6393
>BN406_05216 4-carboxymuconolactone decarboxylase	0.6494
>BN406_05217 Protocatechuate 3,4-dioxygenase beta chain	0.6258
>BN406_05218 Protocatechuate 3,4-dioxygenase alpha chain	0.6275
>BN406_05219 3-carboxy-cis,cis-muconate cycloisomerase	0.6752
>BN406_05220 malto-oligosyltrehalose synthase	0.6282
>BN406_05221 NADH-dependent FMN reductase	0.645
>BN406_05222 Putative monooxygenase yxeK	0.6325
>BN406_05223 ABC transporter	0.6038
>BN406_05224 NMT1/THI5-like domain-containing protein	0.6242
>BN406_05225 putative ABC transporter ATP-binding protein MJ0412	0.6276
>BN406_05226 Leu/Ile/Val-binding protein homolog 6	0.6205
>BN406_05227 ABC transporter	0.6295
>BN406_05228 ABC transporter	0.6517
>BN406_05229 monosaccharide-transporting ATPase	0.6719
>BN406_05230 Fe(3+)-transporting ATPase	0.6667
>BN406_05231 adenylate/guanylate cyclase with Chase sensor	0.6456
>BN406_05232 FecR protein	0.6268
>BN406_05233 hypothetical protein	0.5783
>BN406_05234 GntR family transcriptional regulator	0.652
>BN406_05235 4-hydroxythreonine-4-phosphate dehydrogenase 3	0.6398
>BN406_05236 hypothetical protein	0.6179
>BN406_05237 hypothetical protein	0.5964
>BN406_05238 hypothetical protein	0.6146
>BN406_05239 xylose isomerase domain-containing protein	0.6113
>BN406_05240 glycerone kinase	0.676
>BN406_05241 phosphonate metabolism protein	0.6307
>BN406_05242 Phosphonates transport ATP-binding protein PhnL	0.6539
>BN406_05243 Phosphonates transport ATP-binding protein PhnK	0.6395
>BN406_05244 carbon-phosphorus lyase	0.6319
>BN406_05245 carbon-phosphorus lyase	0.6639
>BN406_05246 carbon-phosphorus lyase	0.6633
>BN406_05247 carbon-phosphorus lyase	0.6839
>BN406_05248 putative HTH-type transcriptional regulator RB1450	0.653
>BN406_05249 methylmalonyl-CoA mutase	0.6334
>BN406_05250 Propionyl-CoA carboxylase alpha chain, mitochondrial	0.6368
>BN406_05251 Propionyl-CoA carboxylase beta chain, mitochondrial	0.6373
>BN406_05252 hypothetical protein	0.6434
>BN406_05253 Isobutyryl-CoA dehydrogenase, mitochondrial	0.6404
>BN406_05254 3-hydroxyisobutyryl-CoA hydrolase, mitochondrial	0.6311
>BN406_05255 putative 3-hydroxyisobutyrate dehydrogenase	0.6544
>BN406_05256 dehydrogenase	0.6734
>BN406_05257 D-mannonate oxidoreductase	0.6565
>BN406_05258 glycosyltransferase	0.6215
>BN406_05259 hypothetical protein	0.6384
>BN406_05260 hypothetical protein	0.6066
>BN406_05261 Glutamine synthetase 2	0.6076
>BN406_05264 hypothetical protein	0.7037
>BN406_05265 putative 52,8 kDa protein in TAR-I ttuC' 3'region	0.6521
>BN406_05266 hypothetical protein	0.6278
>BN406_05267 hypothetical protein	0.6327
>BN406_05268 iron ABC transporter substrate-binding protein precursor	0.6066
>BN406_05269 two-component response regulator protein	0.6311
>BN406_05270 two-component sensor histidine kinase	0.6573
>BN406_05271 sugar uptake ABC transporter substrate-binding protein precursor	0.6108
>BN406_05272 sugar uptake ABC transporter permease	0.626
>BN406_05273 Ribose import ATP-binding protein RbsA 3	0.624
>BN406_05274 LacI family transcriptional regulator	0.6158
>BN406_05275 hypothetical protein	0.5839
>BN406_05276 LysR family transcriptional regulator	0.5991
>BN406_05278 sugar uptake ABC transporter permease	0.6188
>BN406_05279 Putative ribose/galactose/methyl galactoside import ATP-binding protein 2	0.6075
>BN406_05280 Putative rhizopine-binding protein	0.5976
>BN406_05281 hypothetical protein	0.6395
>BN406_05283 dehydrogenase	0.6337
>BN406_05284 3-methyladenine DNA glycosylase	0.6378
>BN406_05285 methylated-DNA--protein- cysteinemethyltransferase	0.6412
>BN406_05286 adenylate/guanylate cyclase	0.616
>BN406_05287 amino acid uptake ABC transporter substrate-binding protein precursor	0.5846
>BN406_05288 hypothetical protein	0.6282
>BN406_05289 Glycogen synthase 2	0.6262
>BN406_05290 hypothetical protein	0.6144
>BN406_05291 adenylate cyclase	0.6424
>BN406_05292 NAD-dependent epimerase/dehydratase	0.6707
>BN406_05293 cupin	0.6107
>BN406_05294 secretion protein HlyD family protein	0.6557
>BN406_05295 EmrB/QacA subfamily drug resistance transporter	0.6333
>BN406_05296 peptidase, arginine utilization protein RocB	0.6229
>BN406_05297 hypothetical protein	0.5921
>BN406_05301 Gluconate 5-dehydrogenase	0.6169
>BN406_05303 exodeoxyribonuclease III Xth	0.6472
>BN406_05304 hypothetical protein	0.6541
>BN406_05305 hypothetical protein	0.6454
>BN406_05306 putative DNA repair protein BRADO5824	0.5964
>BN406_05307 hypothetical protein	0.6259
>BN406_05308 hypothetical protein	0.6007
>BN406_05309 LysR family transcriptional regulator	0.6343
>BN406_05310 Acetate operon repressor	0.6569
>BN406_05311 Glyoxylate carboligase	0.6313
>BN406_05312 Hydroxypyruvate isomerase	0.6298
>BN406_05313 2-hydroxy-3-oxopropionate reductase	0.61
>BN406_05314 Putative hydroxypyruvate reductase	0.673
>BN406_05315 Ureidoglycolate hydrolase 2	0.6094
>BN406_05316 hypothetical protein	0.6464
>BN406_05317 hypothetical protein	0.6126
>BN406_05318 LacI family transcriptional regulator	0.6509
>BN406_05319 Putative ribose/galactose/methyl galactoside import ATP-binding protein 2	0.6439
>BN406_05320 ABC transporter	0.6189
>BN406_05321 sugar uptake ABC transporter substrate-binding protein precursor	0.6128
>BN406_05322 putative protein HI_1011	0.6549
>BN406_05323 putative 28,3 kDa protein in gbd 5'region	0.646
>BN406_05324 putative oxidoreductase HI_1010	0.6545
>BN406_05325 LacI family transcriptional regulator	0.6437
>BN406_05326 class II aldolase/adducin family protein	0.6296
>BN406_05328 GntR family transcriptional regulator	0.6168
>BN406_05329 putative protein HI_1014	0.6391
>BN406_05330 oxidoreductase	0.6654
>BN406_05331 putative ABC transporter ATP-binding protein y4oS	0.6197
>BN406_05332 sugar uptake ABC transporter substrate-binding protein precursor	0.619
>BN406_05333 sugar uptake ABC transporter permease	0.5935
>BN406_05334 sugar uptake ABC transporter permease	0.5797
>BN406_05335 hypothetical protein	0.6407
>BN406_05336 putative oxidoreductase protein	0.614
>BN406_05337 hypothetical protein	0.6097
>BN406_05338 hypothetical protein	0.5805
>BN406_05340 asparagine synthase	0.6403
>BN406_05341 hypothetical protein	0.553
>BN406_05342 long-chain-fatty-acid--CoA ligase	0.6395
>BN406_05343 NH(3)-dependent NAD(+) synthetase	0.6248
>BN406_05344 NADP-dependent oxidoreductase domain-containing protein	0.6215
>BN406_05345 hypothetical protein	0.6024
>BN406_05346 septum formation inhibitor	0.6359
>BN406_05347 Septum site-determining protein MinD	0.6359
>BN406_05348 cell division topological specificity factor MinE	0.6398
>BN406_05349 hypothetical protein	0.6469
>BN406_05350 two-component response regulator protein	0.6195
>BN406_05351 putative signal transduction histidine kinase	0.6213
>BN406_05352 hypothetical protein	0.6202
>BN406_05353 diguanylate phosphodiesterase	0.5929
>BN406_05354 hypothetical protein	0.6294
>BN406_05355 hypothetical protein	0.6542
>BN406_05356 HemK family modification methylase	0.6762
>BN406_05357 cell-surface polysaccharide exporter protein PST family	0.633
>BN406_05358 hypothetical protein	0.6335
>BN406_05359 dihydrodipicolinate synthase	0.6122
>BN406_05360 lipopolysaccharide biosynthesis protein	0.6341
>BN406_05361 O-antigen polymerase	0.5929
>BN406_05362 polysaccharide deacetylase	0.6521
>BN406_05363 group 1 glycosyl transferase	0.6381
>BN406_05364 glycosyltransferase	0.6255
>BN406_05365 hypothetical protein	0.6278
>BN406_05366 putative glycosyltransferase protein	0.6158
>BN406_05367 hypothetical protein	0.6282
>BN406_05368 Efflux pump membrane transporter BepG	0.6348
>BN406_05369 RND family efflux transporter MFP subunit	0.6318
>BN406_05371 hypothetical protein	0.5975
>BN406_05372 Ornithine cyclodeaminase	0.6263
>BN406_05373 AsnC family transcriptional regulator	0.5991
>BN406_05374 hypothetical protein	0.6214
>BN406_05375 hypothetical protein	0.6515
>BN406_05376 surfeit locus 1 family protein	0.6464
>BN406_05377 cytochrome O ubiquinol oxidase CyoD	0.589
>BN406_05378 Cytochrome o ubiquinol oxidase subunit 3	0.6016
>BN406_05379 Ubiquinol oxidase subunit 1	0.5944
>BN406_05380 cytochrome o ubiquinol oxidase subunit II	0.6114
>BN406_05381 putative permease	0.6143
>BN406_05384 ECF subfamily RNA polymerase sigma-24 subunit	0.605
>BN406_05385 putative secreted protein	0.5412
>BN406_05386 hypothetical protein	0.5709
>BN406_05387 putative signal transduction protein	0.6118
>BN406_05388 hypothetical protein	0.6085
>BN406_05389 hypothetical protein	0.65
>BN406_05390 RNA-directed DNA polymerase	0.6451
>BN406_05391 putative dehydrogenase, possibly 3-oxoacyl-[acyl-carrier protein] reductase	0.6205
>BN406_05392 hypothetical protein	0.6152
>BN406_05393 Low affinity iron permease Fet4	0.5728
>BN406_05394 hypothetical protein	0.6463
>BN406_05395 hypothetical protein	0.6595
>BN406_05396 hypothetical protein	0.5823
>BN406_05397 hypothetical protein	0.5881
>BN406_05398 hypothetical protein	0.6429
>BN406_05399 Type I secretion system ATP-binding protein PrsD	0.6357
>BN406_05400 Type I secretion system membrane fusion protein PrsE	0.6409
>BN406_05401 GntR family transcriptional regulator	0.607
>BN406_05402 6-phospho-beta-glucosidase	0.6226
>BN406_05403 PfkB domain-containing protein	0.627
>BN406_05404 putative ABC transporter-binding protein DR_1438	0.5929
>BN406_05405 Maltose/maltodextrin import ATP-binding protein MalK	0.6189
>BN406_05406 sugar uptake ABC transporter permease	0.5926
>BN406_05407 sugar uptake ABC transporter permease	0.5899
>BN406_05408 hypothetical protein	0.6184
>BN406_05409 hypothetical protein	0.6627
>BN406_05410 hypothetical protein	0.5581
>BN406_05412 hypothetical protein	0.6667
>BN406_05414 hypothetical protein	0.6574
>BN406_05416 phage SPO1 DNA polymerase-like protein	0.662
>BN406_05417 malto-oligosyltrehalose trehalohydrolase	0.6217
>BN406_05418 Glycogen operon protein GlgX homolog	0.6122
>BN406_05419 DNA topoisomerase I protein	0.6149
>BN406_05420 transport-associated protein	0.6154
>BN406_05423 inosine-5'-monophosphate dehydrogenase	0.6005
>BN406_05425 hypothetical protein	0.581
>BN406_05427 type 11 methyltransferase	0.6035
>BN406_05428 ABC transporter periplasmic protein	0.595
>BN406_05429 ABC transporter	0.6413
>BN406_05430 iron ABC transporter ATP-binding protein	0.6311
>BN406_05431 dTDP-4-dehydrorhamnose 3,5-epimerase	0.622
>BN406_05432 putative acetyltransferase protein	0.6296
>BN406_05433 NAD-dependent epimerase/dehydratase	0.6083
>BN406_05434 hypothetical protein	0.6034
>BN406_05435 C-methyltransferase	0.6244
>BN406_05436 putative CDP-glucose 4,6-dehydratase protein	0.6554
>BN406_05437 Glucose-1-phosphate cytidylyltransferase	0.6183
>BN406_05438 (R)-6-hydroxynicotine oxidase	0.6416
>BN406_05439 diaminobutyrate decarboxylase	0.6702
>BN406_05440 hypothetical protein	0.6194
>BN406_05441 hypothetical protein	0.6619
>BN406_05443 putative methyltransferase, S-Adenosyl-L-methionine (SAM)-MTase protein	0.6466
>BN406_05446 putative DNA repair protein Msil_1735	0.5748
>BN406_05447 putative DNA repair protein RSKD131_1858	0.5986
>BN406_05448 isochorismatase hydrolase	0.6548
>BN406_05452 hemolysin-type calcium-binding protein	0.59
>BN406_05454 hypothetical protein	0.6239
>BN406_05455 unknown	0.6199
>BN406_05456 hypothetical protein	0.5963
>BN406_05467 hypothetical protein	0.6169
>BN406_05475 Ribose import ATP-binding protein RbsA 1	0.636
>BN406_05476 ABC transporter	0.643
>BN406_05477 D-xylose-binding periplasmic protein	0.5971
>BN406_05479 ROK family protein	0.6377
>BN406_05481 Inositol 2-dehydrogenase	0.6364
>BN406_05482 hypothetical protein	0.5875
>BN406_05483 hypothetical protein	0.6311
>BN406_05484 HTH-type transcriptional regulator GbpR	0.6401
>BN406_05485 Multiple sugar-binding periplasmic receptor ChvE	0.5869
>BN406_05486 L-arabinose transport ATP-binding protein AraG	0.5793
>BN406_05487 sugar uptake ABC transporter permease	0.5982
>BN406_05488 hypothetical protein	0.6133
>BN406_05489 Aldehyde dehydrogenase, thermostable	0.6422
>BN406_05490 dihydroxy-acid dehydratase	0.6108
>BN406_05492 transglutaminase domain-containing protein	0.6287
>BN406_05493 hypothetical protein	0.59
>BN406_05494 putative protein sll0335	0.5927
>BN406_05495 hypothetical protein	0.6307
>BN406_05496 hypothetical protein	0.6756
>BN406_05498 hypothetical protein	0.6077
>BN406_05499 DEAD/DEAH box helicase	0.6435
>BN406_05500 hypothetical protein	0.6111
>BN406_05501 hypothetical protein	0.6357
>BN406_05502 FAD dependent oxidoreductase	0.6631
>BN406_05503 hypothetical protein	0.6465
>BN406_05504 Chitin deacetylase 1	0.6192
>BN406_05505 hypothetical protein	0.6088
>BN406_05506 Ureidoglycolate hydrolase 1	0.6157
>BN406_05507 5-hydroxyisourate hydrolase 2	0.625
>BN406_05508 short-chain dehydrogenase	0.6037
>BN406_05509 LysR family transcriptional regulator	0.585
>BN406_05510 LuxR family two component transcriptional regulator	0.5837
>BN406_05513 multi-sensor signal transduction histidine kinase	0.5742
>BN406_05514 beta-lactamase domain-containing protein	0.632
>BN406_05515 NmrA family protein	0.5787
>BN406_05516 hypothetical protein	0.5603
>BN406_05517 mechanosensitive ion channel protein MscS	0.5741
>BN406_05518 NADH dehydrogenase-like protein Rv1812c/MT1860	0.6193
>BN406_05519 Non-heme chloroperoxidase	0.5592
>BN406_05520 AraC family transcriptional regulator	0.5823
>BN406_05522 Putative glucose-6-phosphate isomerase 2	0.5465
>BN406_05523 ABC transporter substrate-binding protein	0.589
>BN406_05524 Ribose import ATP-binding protein RbsA 3	0.5765
>BN406_05525 ABC transporter permease	0.5831
>BN406_05526 galactitol-1-phosphate 5-dehydrogenase	0.5929
>BN406_05527 ribulokinase	0.5933
>BN406_05528 SorC family transcriptional regulator	0.5798
>BN406_05529 L-lactate dehydrogenase [cytochrome]	0.6367
>BN406_05530 Guanine deaminase	0.621
>BN406_05531 hypothetical protein	0.5951
>BN406_05532 probabable transcriptional regulator	0.6087
>BN406_05533 hypothetical protein	0.5423
>BN406_05534 Xanthine dehydrogenase/oxidase	0.6358
>BN406_05535 xanthine dehydrogenase small subunit	0.6424
>BN406_05536 D-beta-hydroxybutyrate dehydrogenase	0.5904
>BN406_05537 Glycerol kinase	0.6258
>BN406_05538 ArsR family transcriptional regulator	0.6355
>BN406_05539 Activator of Hsp90 ATPase 1 family protein	0.6019
>BN406_05540 hypothetical protein	0.5525
>BN406_05541 hypothetical protein	0.6022
>BN406_05542 hypothetical protein	0.5816
>BN406_05543 putative oxidoreductase LLM family	0.635
>BN406_05544 Methionine aminopeptidase	0.6493
>BN406_05547 transport protein	0.6556
>BN406_05548 Bacteroid development protein BacA	0.546
>BN406_05549 hypothetical protein	0.6148
>BN406_05550 NnrU family protein	0.6014
>BN406_05551 hypothetical protein	0.6126
>BN406_05552 GTPase Der	0.6338
>BN406_05553 hypothetical protein	0.6026
>BN406_05554 acyl-CoA dehydrogenase type 2 domain-containing protein	0.6286
>BN406_05555 hypothetical protein	0.631
>BN406_05556 FAD-dependent pyridine nucleotide-disulfide oxidoreductase	0.6718
>BN406_05557 membrane protein necessary for nodulation competitiveness	0.6522
>BN406_05558 putative protein AF_1420	0.5911
>BN406_05559 hypothetical protein	0.6294
>BN406_05560 precorrin-2 dehydrogenase	0.6764
>BN406_05561 Nitrate reductase	0.6501
>BN406_05562 nitrite reductase (NAD(P)H) small subunit	0.6488
>BN406_05563 Nitrite reductase [NAD(P)H]	0.6215
>BN406_05564 putative C4-dicarboxylate transporter periplasmic solute-binding protein precursor	0.5959
>BN406_05565 putative small C4-dicarboxylate uptake permease protein	0.598
>BN406_05566 large C4-dicarboxylate uptake permease, DedA family protein	0.6148
>BN406_05567 putative acyl dehydratase	0.5738
>BN406_05568 LacI family transcriptional regulator	0.646
>BN406_05569 ABC transporter substrate-binding protein	0.5887
>BN406_05570 polar amino acid ABC transporter inner membrane subunit	0.6211
>BN406_05571 oxidoreductase	0.6502
>BN406_05572 4-aminobutyrate transaminase	0.6263
>BN406_05573 Maltose/maltodextrin import ATP-binding protein MalK	0.6189
>BN406_05574 putative sugar uptake ABC transporter periplasmic solute-binding protein	0.5976
>BN406_05575 sugar uptake ABC transporter permease	0.5789
>BN406_05576 sugar uptake ABC transporter permease	0.5617
>BN406_05577 hypothetical protein	0.6255
>BN406_05578 LacI family transcriptional regulator	0.6211
>BN406_05579 beta-galactosidase	0.6209
>BN406_05580 beta-lactamase	0.6048
>BN406_05581 Mitochondrial peroxiredoxin PRX1	0.6027
>BN406_05582 phoshomethylpyrimidine kinase	0.6491
>BN406_05583 Succinoglycan biosynthesis transport protein exoP	0.6009
>BN406_05584 UTP--glucose-1-phosphate uridylyltransferase	0.6035
>BN406_05585 Succinoglycan biosynthesis protein exoO	0.6494
>BN406_05586 Succinoglycan biosynthesis protein exoM	0.6354
>BN406_05587 Succinoglycan biosynthesis protein exoA	0.6212
>BN406_05588 glucosyltransferase	0.6394
>BN406_05589 Endo-1,3-1,4-beta-glycanase ExoK	0.5911
>BN406_05590 succinyltransferase	0.5874
>BN406_05591 hypothetical protein	0.5922
>BN406_05592 Succinoglycan biosynthesis protein exoI	0.6178
>BN406_05593 Succinoglycan biosynthesis transport protein exoT	0.5999
>BN406_05594 Succinoglycan biosynthesis protein exoW	0.5873
>BN406_05595 pyruvyltransferase	0.6287
>BN406_05596 Succinoglycan biosynthesis protein exoU	0.6316
>BN406_05597 posttranscriptional regulator, repressor protein	0.5612
>BN406_05598 Exopolysaccharide production protein ExoY	0.5664
>BN406_05599 Exopolysaccharide production protein exoF	0.6081
>BN406_05600 Exopolysaccharide production protein exoQ	0.5954
>BN406_05601 Exopolysaccharide production protein ExoZ	0.6269
>BN406_05602 UDP-glucose 4-epimerase	0.6098
>BN406_05603 MsbA-like saccharide exporting ABC transporter ATP-binding/permease subunits	0.6203
>BN406_05604 hypothetical protein	0.6342
>BN406_05605 6-pyruvoyl tetrahydropterin synthase	0.6045
>BN406_05606 hypothetical protein	0.6
>BN406_05607 ABC transporter domain-containing protein	0.6144
>BN406_05608 unknown	0.6024
>BN406_05609 response regulator receiver	0.6037
>BN406_05610 two-component sensor histidine kinase	0.6211
>BN406_05611 Endo-1,3-1,4-beta-glycanase ExsH	0.5806
>BN406_05612 putative sugar uptake ABC transporter periplasmic solute-binding protein	0.614
>BN406_05613 Ribose import ATP-binding protein RbsA 2	0.6409
>BN406_05614 sugar uptake ABC transporter permease	0.6135
>BN406_05615 carboxyl-terminal protease	0.649
>BN406_05617 hypothetical protein	0.6245
>BN406_05618 hypothetical protein	0.6308
>BN406_05619 alpha-L-arabinofuranosidase	0.5863
>BN406_05620 Lactose transport ATP-binding protein LacK	0.6308
>BN406_05621 family 1 extracellular solute-binding protein	0.5711
>BN406_05622 sugar uptake ABC transporter permease	0.5647
>BN406_05623 sugar uptake ABC transporter permease	0.5669
>BN406_05624 ArsR family transcriptional regulator	0.5664
>BN406_05625 beta-lactamase	0.6103
>BN406_05626 hypothetical protein	0.6027
>BN406_05627 transcriptional regulator protein	0.6266
>BN406_05628 exported oxidoreductase	0.6335
>BN406_05629 hypothetical protein	0.6178
>BN406_05630 sugar uptake ABC transporter substrate-binding protein precursor	0.578
>BN406_05631 sugar uptake ABC transporter permease	0.54
>BN406_05632 sugar uptake ABC transporter permease	0.5782
>BN406_05633 Lactose transport ATP-binding protein LacK	0.6214
>BN406_05634 GntR family transcriptional regulator	0.6667
>BN406_05635 Inner membrane ABC transporter permease protein yjfF	0.6014
>BN406_05636 Inner membrane ABC transporter permease protein ytfT	0.6119
>BN406_05637 putative ABC transporter ATP-binding protein YtfR	0.6323
>BN406_05638 ABC transporter periplasmic-binding protein ytfQ	0.601
>BN406_05639 glutathione synthetase	0.6034
>BN406_05640 hypothetical protein	0.6237
>BN406_05641 hypothetical protein	0.614
>BN406_05642 hypothetical protein	0.5714
>BN406_05643 putative exoD-like membrane protein	0.6023
>BN406_05644 putative glycosyltransferase	0.5886
>BN406_05645 hypothetical protein	0.6126
>BN406_05646 Heavy metal-dependent transcription regulator 2	0.5941
>BN406_05647 Copper-transporting ATPase 2	0.6207
>BN406_05650 ArsR family transcriptional regulator	0.5923
>BN406_05651 major facilitator superfamily protein	0.5993
>BN406_05653 ErfK/YbiS/YcfS/YnhG family protein	0.5841
>BN406_05654 amino acid uptake ABC transporter substrate-binding protein precursor	0.6046
>BN406_05655 regulatory protein TetR	0.5721
>BN406_05656 putative N-methylproline demethylase	0.62
>BN406_05657 transcriptional regulator protein	0.598
>BN406_05658 hypothetical protein	0.5333
>BN406_05659 10 kDa chaperonin 5	0.6058
>BN406_05660 60 kDa chaperonin 5	0.6058
>BN406_05661 hypothetical protein	0.6277
>BN406_05662 transcriptional regulator protein	0.5993
>BN406_05663 hypothetical protein	0.6503
>BN406_05664 Transcriptional regulatory protein OmpR	0.6379
>BN406_05665 two component sensor histidine kinase	0.6556
>BN406_05666 AraC family transcriptional regulator	0.5631
>BN406_05667 aldehyde or xanthine dehydrogenase, iron-sulfur subunit protein	0.628
>BN406_05668 Putative xanthine dehydrogenase YagS FAD-binding subunit	0.6215
>BN406_05669 xanthine dehydrogenase	0.632
>BN406_05670 Glutathione-regulated potassium-efflux system protein	0.6239
>BN406_05673 aminoglycoside N6'-acetyltransferase protein	0.5032
>BN406_05674 hypothetical protein	0.6256
>BN406_05675 hypothetical protein	0.6411
>BN406_05676 sulfurtransferase	0.6194
>BN406_05677 outer membrane autotransporter barrel domain-containing protein	0.6576
>BN406_05678 two-component sensor histidine kinase	0.6205
>BN406_05679 LytTR family two component transcriptional regulator	0.6487
>BN406_05680 hypothetical protein	0.6187
>BN406_05681 Peptidase M10 serralysin	0.5938
>BN406_05682 iron uptake ABC transporter permease	0.601
>BN406_05683 Fe(3+) ions import ATP-binding protein FbpC 2	0.6253
>BN406_05684 iron uptake ABC transporter substrate-binding protein precursor	0.5716
>BN406_05685 phosphonoacetaldehyde dehydrogenase	0.6117
>BN406_05686 phosphonoacetate hydrolase	0.6258
>BN406_05687 2-aminoethylphosphonate--pyruvate transaminase	0.6214
>BN406_05688 Na+/Picotransporter	0.6307
>BN406_05689 LysR family transcriptional regulator	0.6309
>BN406_05690 Sarcosine dehydrogenase, mitochondrial	0.6327
>BN406_05691 putative transcriptional regulator	0.6499
>BN406_05692 Phosphate acetyltransferase	0.6505
>BN406_05693 UPF0324 membrane protein	0.6473
>BN406_05694 putative sulfoacetaldehyde acetyltransferase	0.6317
>BN406_05695 FAD dependent oxidoreductase	0.6345
>BN406_05696 hypothetical protein	0.6094
>BN406_05697 Taurine transport system permease protein tauC	0.6121
>BN406_05698 Taurine import ATP-binding protein TauB	0.6037
>BN406_05699 taurine ABC transporter periplasmic binding protein	0.6037
>BN406_05700 GntR family transcriptional regulator	0.647
>BN406_05707 hypothetical protein	0.5833
>BN406_05708 glutathione-dependent formaldehyde-activating protein	0.6107
>BN406_05709 sugar uptake ABC transporter substrate-binding protein precursor	0.6182
>BN406_05710 Ribose import ATP-binding protein RbsA	0.6269
>BN406_05711 Ribose transport system permease protein rbsC	0.6
>BN406_05712 fructokinase	0.6496
>BN406_05713 sugar kinase	0.6541
>BN406_05714 LacI family transcriptional regulator	0.5895
>BN406_05715 hypothetical protein	0.6423
>BN406_05716 cytochrome c oxidase subunit I	0.6099
>BN406_05717 hypothetical protein	0.6153
>BN406_05718 cytochrome c oxidase subunit II	0.6463
>BN406_05719 cytochrome c class I protein	0.6426
>BN406_05720 hypothetical protein	0.6114
>BN406_05721 hypothetical protein	0.5867
>BN406_05722 putative membrane-anchored oxidoreductase	0.6422
>BN406_05723 ribonuclease BN	0.5854
>BN406_05724 hypothetical protein	0.5799
>BN406_05726 LysR family transcriptional regulator	0.6359
>BN406_05727 isochorismatase hydrolase	0.6009
>BN406_05728 membrane protein	0.5659
>BN406_05729 hypothetical protein	0.601
>BN406_05730 oxidoreductase domain-containing protein	0.6332
>BN406_05731 glucuronate isomerase	0.629
>BN406_05732 periplasmic C4-dicarboxylate transport protein	0.5703
>BN406_05733 tripartite AtP-independent periplasmic transporter subunit DctQ	0.6039
>BN406_05734 putative protein ygiK	0.6034
>BN406_05735 GntR family transcriptional regulator	0.6412
>BN406_05736 4-deoxy-L-threo-5-hexosulose-uronate ketol-isomerase 2	0.6217
>BN406_05737 2-dehydro-3-deoxy-D-gluconate 5-dehydrogenase	0.6207
>BN406_05738 pectin degradation protein	0.5833
>BN406_05739 LacI family transcriptional regulator	0.6279
>BN406_05740 periplasmic binding protein/LacI transcriptional regulator	0.6024
>BN406_05741 putative ABC transporter ATP-binding protein YtfR	0.6358
>BN406_05742 sugar uptake ABC transporter permease	0.6397
>BN406_05743 ABC transporter	0.6051
>BN406_05744 hypothetical protein	0.6253
>BN406_05745 Putative xanthine dehydrogenase YagR molybdenum-binding subunit	0.6368
>BN406_05746 Putative xanthine dehydrogenase YagS FAD-binding subunit	0.6453
>BN406_05747 Putative xanthine dehydrogenase yagT iron-sulfur-binding subunit	0.6318
>BN406_05748 putative transcriptional regulator, AraC family protein	0.576
>BN406_05749 hypothetical protein	0.6063
>BN406_05750 hypothetical protein	0.6074
>BN406_05751 hypothetical protein	0.6359
>BN406_05752 hypothetical protein	0.6202
>BN406_05754 hypothetical protein	0.5459
>BN406_05755 unknown	0.6667
>BN406_05757 putative dTDP-4-dehydrorhamnose reductase	0.6356
>BN406_05758 dTDP-glucose 4,6-dehydratase	0.6077
>BN406_05759 dTDP-4-dehydrorhamnose 3,5-epimerase	0.5936
>BN406_05760 Glucose-1-phosphate thymidylyltransferase	0.603
>BN406_05761 hypothetical protein	0.622
>BN406_05762 hypothetical protein	0.5889
>BN406_05763 hypothetical protein	0.6071
>BN406_05764 group 1 glycosyl transferase	0.617
>BN406_05765 hypothetical protein	0.6102
>BN406_05766 glycosyltransferase, forming alpha-glycosyl linkages protein	0.6355
>BN406_05767 Exopolysaccharide II synthesis transcriptional activator expG	0.593
>BN406_05768 ABC transporter ATP-binding protein/permease	0.6293
>BN406_05769 HlyD family protein secretion protein	0.63
>BN406_05770 secreted calcium-binding protein	0.6104
>BN406_05771 family 2 glycosyl transferase	0.6271
>BN406_05772 type 11 methyltransferase	0.6346
>BN406_05773 group 1 glycosyl transferase	0.6324
>BN406_05774 hypothetical protein	0.6538
>BN406_05775 hypothetical protein	0.6427
>BN406_05776 group 1 glycosyl transferase	0.6144
>BN406_05777 hypothetical protein	0.6462
>BN406_05778 dipeptide uptake ABC transporter substrate-binding protein precursor	0.6125
>BN406_05779 HAD superfamily hydrolase	0.6384
>BN406_05780 serinethreonine protein phosphatase	0.621
>BN406_05781 hypothetical protein	0.6032
>BN406_05782 hypothetical protein	0.6088
>BN406_05783 putative two-component response regulator protein	0.6353
>BN406_05784 integral membrane sensor signal transduction histidine kinase	0.6036
>BN406_05785 transcriptional regulator TetR	0.5969
>BN406_05786 UPF0194 membrane protein	0.6557
>BN406_05787 putative ABC transporter ATP-binding protein YbhF	0.6403
>BN406_05788 Inner membrane transport permease ybhS	0.6259
>BN406_05789 Inner membrane transport permease ybhR	0.609
>BN406_05791 esteraselipase/thioesterase	0.62
>BN406_05792 Putative ring-cleaving dioxygenase mhqO	0.643
>BN406_05793 two-component sensor histidine kinase	0.621
>BN406_05796 putative ABC transporter ATP-binding protein YejF	0.631
>BN406_05797 ABC transporter	0.6117
>BN406_05798 Oligopeptide transport system permease protein oppB	0.6004
>BN406_05799 oligopeptide uptake ABC transporter substrate-binding protein precursor	0.5865
>BN406_05800 Fructose-bisphosphate aldolase	0.6033
>BN406_05801 xenobiotic-transporting ATPase	0.6214
>BN406_05802 glycosyltransferase	0.6458
>BN406_05803 glycosyltransferase	0.6113
>BN406_05804 acyltransferase 3	0.6136
>BN406_05805 LacI family transcriptional regulator	0.6063
>BN406_05806 4-aminobutyrate aminotransferase PuuE	0.6532
>BN406_05807 putative succinate-semialdehyde dehydrogenase [NADP(+)]	0.6354
>BN406_05808 Acetate kinase	0.6446
>BN406_05809 molecular chaperone HtpG	0.6195
>BN406_05810 CaiB/baiF CoA-transferase family protein DDB_G0269880	0.6379
>BN406_05811 putative glutaryl-CoA dehydrogenase, mitochondrial	0.6194
>BN406_05812 LysR family transcriptional regulator	0.6162
>BN406_05813 FAD dependent oxidoreductase	0.6462
>BN406_05814 membrane protein, methyltransferase	0.6427
>BN406_05815 Phosphonates import ATP-binding protein PhnC	0.6165
>BN406_05816 phosphate uptake ABC transporter substrate-binding protein precursor	0.6124
>BN406_05817 phosphate uptake ABC transporter permease	0.5813
>BN406_05818 phosphate uptake ABC transporter permease	0.5954
>BN406_05820 Protein phnM	0.6385
>BN406_05821 phosphonate metabolism protein/1,5-bisphosphokinase PhnN	0.6581
>BN406_05822 ArsR family transcriptional regulator	0.6341
>BN406_05823 major facilitator superfamily protein	0.6438
>BN406_05825 Imidazolonepropionase	0.6361
>BN406_05826 Histidine ammonia-lyase	0.6419
>BN406_05827 N-formylglutamate amidohydrolase	0.599
>BN406_05828 urocanate hydratase	0.6345
>BN406_05829 integral membrane transporter protein	0.5982
>BN406_05830 hypothetical protein	0.6338
>BN406_05831 beta-N-acetylhexosaminidase	0.6265
>BN406_05832 3-oxoacyl-(acyl-carrier-protein) reductase	0.6499
>BN406_05833 RpiR family transcriptional regulator	0.6167
>BN406_05834 endoribonuclease L-PSP	0.5866
>BN406_05835 hypothetical protein	0.581
>BN406_05836 microcystin LR degradation protein MlrC	0.6306
>BN406_05837 glyoxalase/bleomycin resistance protein/dioxygenase	0.6115
>BN406_05838 N-acetyltransferase GCN5	0.6032
>BN406_05839 Maltose/maltodextrin import ATP-binding protein MalK	0.6384
>BN406_05840 family 1 extracellular solute-binding protein	0.5868
>BN406_05841 sugar uptake ABC transporter permease	0.5942
>BN406_05842 sugar uptake ABC transporter permease	0.593
>BN406_05843 oxidoreductase domain-containing protein	0.6244
>BN406_05844 choline uptake ABC transporter permease	0.6381
>BN406_05845 Putative osmoprotectant uptake system ATP-binding protein YehX	0.6432
>BN406_05846 ABC transporter	0.6533
>BN406_05847 Putative osmoprotectant uptake system substrate-binding protein osmF	0.5913
>BN406_05848 dihydrolipoyl dehydrogenase	0.6193
>BN406_05850 NG,NG-dimethylarginine dimethylaminohydrolase (dimethylargininase) protein	0.6288
>BN406_05851 hypothetical protein	0.6315
>BN406_05852 transporter	0.6137
>BN406_05853 aldehyde dehydrogenase	0.6402
>BN406_05854 Putative deoxyribose-phosphate aldolase	0.6178
>BN406_05855 DeoR family transcriptional regulator	0.6058
>BN406_05856 hypothetical protein	0.6389
>BN406_05857 bifunctional penicillin-binding protein	0.6681
>BN406_05858 hypothetical protein	0.6436
>BN406_05859 Hsp20 family heat-shock protein	0.5807
>BN406_05860 Guanine deaminase	0.6227
>BN406_05861 hypothetical protein	0.5858
>BN406_05862 LysR family transcriptional regulator	0.6106
>BN406_05863 NADPH quinone oxidoreductase	0.6115
>BN406_05864 HxlR family transcriptional regulator	0.6026
>BN406_05865 probabable xanthine dehydrogenase protein	0.6433
>BN406_05866 Xanthine dehydrogenase/oxidase	0.6379
>BN406_05867 xanthine dehydrogenase small subunit	0.6335
>BN406_05868 5-hydroxyisourate hydrolase 1	0.6369
>BN406_05869 urate catabolism protein	0.6384
>BN406_05870 allantoicase	0.6422
>BN406_05871 putative adenine permease PurP	0.6194
>BN406_05872 phosphoribosyltransferase	0.6271
>BN406_05873 Hippurate hydrolase	0.6718
>BN406_05874 Adenine deaminase 2	0.674
>BN406_05875 hydrolase	0.6634
>BN406_05877 ABC transporter	0.6062
>BN406_05878 spermidineputrescine ABC transporter permeasee protein	0.617
>BN406_05879 ABC transporter substrate-binding protein	0.5784
>BN406_05880 putative lacI family transcriptional regulator protein	0.6468
>BN406_05881 nucleotide-binding protein	0.581
>BN406_05882 transcriptional regulator protein	0.5801
>BN406_05883 ABC transporter	0.608
>BN406_05885 putative glycosyl transferase	0.6599
>BN406_05887 hypothetical protein	0.5932
>BN406_05888 ABC transporter	0.5985
>BN406_05889 mureinpeptideoligopeptide ABC transporter permease	0.5703
>BN406_05890 mureinpeptideoligopeptide ABC transporter substrate-binding protein precursor	0.604
>BN406_05891 Glutathione import ATP-binding protein GsiA	0.6143
>BN406_05892 hypothetical protein	0.6108
>BN406_05893 adenylate/guanylate cyclase	0.6095
>BN406_05894 nucleotide sugar dehydrogenase	0.6247
>BN406_05895 hypothetical protein	0.6425
>BN406_05896 hypothetical protein	0.593
>BN406_05897 hypothetical protein	0.6133
>BN406_05898 group 1 glycosyl transferase	0.6256
>BN406_05899 mechanosensitive ion channel protein MscS	0.6161
>BN406_05900 group 1 glycosyl transferase	0.6047
>BN406_05901 sulfotransferase	0.6024
>BN406_05902 DegT/DnrJ/EryC1/StrS aminotransferase	0.6195
>BN406_05903 LmbE family protein	0.633
>BN406_05904 sugar transferase	0.6239
>BN406_05905 polysaccharide export protein	0.5809
>BN406_05906 membrane protein, polysaccharide transporter	0.6178
>BN406_05907 sulfotransferase	0.5902
>BN406_05908 group 1 glycosyl transferase	0.6123
>BN406_05909 hypothetical protein	0.5481
>BN406_05910 putative MPA1 family auxiliary surface saccharide export protein	0.5715
>BN406_05911 hypothetical protein	0.5761
>BN406_05912 sulfotransferase domain-containing protein	0.5509
>BN406_05914 methionyl-tRNA formyltransferase	0.6132
>BN406_05915 polysaccharide biosynthesis protein CapD	0.6175
>BN406_05916 group 1 glycosyl transferase	0.6185
>BN406_05917 group 1 glycosyl transferase	0.6167
>BN406_05918 hemolysin-type calcium-binding protein	0.6029
>BN406_05920 NAD-dependent epimerase/dehydratase	0.627
>BN406_05921 carbamoyl phosphate synthase-like protein	0.6081
>BN406_05922 hypothetical protein	0.5827
>BN406_05923 3'(2'),5'-bisphosphate nucleotidase	0.6332
>BN406_05924 Bifunctional enzyme NodQ	0.5987
>BN406_05925 Sulfate adenylyltransferase subunit 2	0.5897
>BN406_05926 ROK family protein	0.6553
>BN406_05927 family 1 extracellular solute-binding protein	0.5914
>BN406_05928 ABC transporter	0.6223
>BN406_05929 sugar ABC transporter permease	0.624
>BN406_05930 sugar-processing protein	0.6549
>BN406_05931 sugar kinase	0.6302
>BN406_05932 putative ABC transporter ATP-binding protein y4oS	0.6481
>BN406_05933 transcriptional regulator protein	0.6166
>BN406_05934 translation initiation inhibitors	0.622
>BN406_05935 Arginine transport ATP-binding protein ArtM	0.6078
>BN406_05936 polar amino acid ABC transporter inner membrane subunit	0.5877
>BN406_05937 amino acid ABC transporter permease	0.6182
>BN406_05938 ABC transporter substrate-binding protein	0.5845
>BN406_05939 amino acid aldolase or racemase	0.6525
>BN406_05940 Sulfate-binding protein	0.5875
>BN406_05941 putative sulfate transport system permease protein cysT	0.6123
>BN406_05942 Sulfate transport system permease protein CysW	0.5945
>BN406_05943 Sulfate/thiosulfate import ATP-binding protein CysA 2	0.6603
>BN406_05944 D-lactate dehydrogenase	0.6404
>BN406_05945 hypothetical protein	0.6214
>BN406_05946 hypothetical protein	0.6233
>BN406_05947 enoyl-CoA hydratase	0.6564
>BN406_05948 Hydroxymethylglutaryl-CoA lyase, mitochondrial	0.6459
>BN406_05949 Methylcrotonoyl-CoA carboxylase subunit alpha, mitochondrial	0.6516
>BN406_05950 translation initiation inhibitor	0.5984
>BN406_05951 Methylcrotonoyl-CoA carboxylase beta chain, mitochondrial	0.6361
>BN406_05952 Isovaleryl-CoA dehydrogenase 1, mitochondrial	0.6202
>BN406_05953 gluconokinase	0.633
>BN406_05954 transcriptional regulator	0.5746
>BN406_05955 TfuA-like core domain-containing protein	0.6269
>BN406_05956 response regulator receiver and ANTAR domain-containing protein	0.5986
>BN406_05957 putative nitrate transport protein	0.6445
>BN406_05958 Mitochondrial enolase superfamily member 1	0.6275
>BN406_05959 Ureidoglycolate lyase	0.618
>BN406_05960 3-hydroxybutyrate dehydrogenase type 2	0.6339
>BN406_05961 MaoC domain-containing protein dehydratase	0.6144
>BN406_05962 oxidoreductase domain-containing protein	0.6241
>BN406_05963 hypothetical protein	0.5505
>BN406_05964 mandelate racemase	0.6234
>BN406_05965 sn-glycerol-3-phosphate import ATP-binding protein UgpC	0.6301
>BN406_05966 sugar ABC transporter permease	0.6123
>BN406_05969 transcriptional regulator protein	0.6077
>BN406_05970 hypothetical protein	0.6103
>BN406_05971 probabable polysaccharide deacetylase	0.6279
>BN406_05972 MmgE/PrpD family protein	0.6775
>BN406_05973 ABC transporter periplasmic protein	0.5952
>BN406_05974 Arginine transport ATP-binding protein ArtM	0.6159
>BN406_05975 polar amino acid ABC transporter inner membrane subunit	0.592
>BN406_05976 Argininosuccinate lyase 2	0.638
>BN406_05977 LysR family transcriptional regulator	0.6144
>BN406_05978 N-acetyltransferase GCN5	0.654
>BN406_05979 cell-wall lytic enzyme, muramidase (lysozyme) protein	0.6299
>BN406_05980 hypothetical protein	0.6578
>BN406_05981 formyl-CoA transferase	0.6364
>BN406_05986 hypothetical protein	0.6022
>BN406_05990 Succinoglycan biosynthesis protein exoI	0.5996
>BN406_05994 putative ATP-dependent DNA ligase protein	0.612
>BN406_05996 Peptidase T-like protein RB0614	0.5931
>BN406_05997 capsule synthesis protein CapA	0.605
>BN406_05998 Nickel-transporting ATPase,, Molybdate-transporting ATPase	0.6118
>BN406_05999 ABC transporter	0.6231
>BN406_06000 oligopeptidemurein peptide ABC transporter permease	0.5887
>BN406_06001 ABC transporter periplasmic protein	0.607
>BN406_06004 hypothetical protein	0.5839
>BN406_06005 unknown	0.5157
>BN406_06008 antibiotic biosynthesis monooxygenase	0.5929
>BN406_06009 Autoinducer 2 kinase LsrK	0.6333
>BN406_06010 Transcriptional regulator LsrR	0.6116
>BN406_06012 Autoinducer 2 import system permease protein lsrC	0.6229
>BN406_06013 Autoinducer 2 import system permease protein lsrD	0.6073
>BN406_06014 Autoinducer 2-binding protein lsrB	0.6035
>BN406_06015 short-chain dehydrogenase	0.5913
>BN406_06017 Membrane bound O-acyl transferase	0.5172
>BN406_06018 putative TonB-dependent receptor protein	0.5473
>BN406_06024 capsular polysaccharide biosynthesis protein	0.6227
>BN406_06038 RkpT	0.4993
>BN406_06044 transposase number 2 for insertion sequence ISRM26	0.576
>BN406_06049 Polysialic acid transport ATP-binding protein KpsT	0.5693
>BN406_06050 polysaccharide export-assoiated protein	0.5958
>BN406_06057 ketopantoate hydroxymethyltransferase	0.6416
>BN406_06058 Anthranilate 1,2-dioxygenase system ferredoxin--NAD(+) reductase component	0.665
>BN406_06059 ferredoxin	0.6032
>BN406_06060 hydrocarbon oxygenase	0.5978
>BN406_06061 LacI family transcriptional regulator	0.622
>BN406_06062 AsmA family protein	0.6082
>BN406_06067 LuxR family two component transcriptional regulator	0.5573
>BN406_06118 hypothetical protein	0.519
>BN406_06119 putative ABC transporter ATP-binding protein y4gM	0.5813
>BN406_06120 hypothetical protein	0.5236
>BN406_06122 putative O-acetyl transferase	0.5436
>BN406_06123 putative phosphosugar isomerase aq_1546	0.5714
>BN406_06124 putative membrane-anchored protein	0.5469
>BN406_06125 hypothetical protein	0.5647
>BN406_06126 hypothetical protein	0.4789
>BN406_06127 glycosyltransferase	0.567
>BN406_06128 putative membrane-anchored protein	0.5418
>BN406_06129 3-deoxy-manno-octulosonate cytidylyltransferase	0.5169
>BN406_06130 hypothetical protein	0.5011
>BN406_06131 hypothetical protein	0.5552
>BN406_06133 hypothetical protein	0.5833
>BN406_06137 hypothetical protein	0.5344
>BN406_06139 hypothetical protein	0.556
>BN406_06140 hypothetical protein	0.574
>BN406_06142 putative peptidase	0.4897
>BN406_06144 hypothetical protein	0.57
>BN406_06152 hypothetical protein	0.5885
>BN406_06155 Putative adenylate cyclase 3	0.5724
>BN406_06157 extracellular solute-binding protein	0.609
>BN406_06158 LacI family transcriptional regulator	0.6248
>BN406_06159 hypothetical protein	0.6072
>BN406_06160 putative dehydrogenase	0.624
>BN406_06161 hypothetical protein	0.6344
>BN406_06162 unknown	0.5572
>BN406_06164 hypothetical protein	0.5896
>BN406_06166 PRC-barrel domain-containing protein	0.5464
>BN406_06167 hypothetical protein	0.564
>BN406_06168 response regulator receiver	0.5907
>BN406_06169 putative methyltransferase	0.5889
>BN406_06171 hypothetical protein	0.5833
>BN406_06172 short-chain dehydrogenase	0.61
>BN406_06173 D-galactonate dehydratase	0.6003
>BN406_06174 GntR family transcriptional regulator	0.6228
>BN406_06175 L-arabinose-binding periplasmic protein	0.6126
>BN406_06176 Arabinose import ATP-binding protein AraG	0.5938
>BN406_06177 L-arabinose transport system permease protein AraH	0.6025
>BN406_06178 trifolitoxin immunity protein	0.5949
>BN406_06179 putative ABC transporter periplasmic sugar-binding protein	0.5906
>BN406_06180 Ribose import ATP-binding protein RbsA 2	0.6238
>BN406_06181 probabable sugar ABC transporter	0.596
>BN406_06182 transcriptional regulator	0.6188
>BN406_06183 aldoketo reductase	0.6344
>BN406_06184 glycerol-3-phosphate dehydrogenase	0.6459
>BN406_06185 hypothetical protein	0.6167
>BN406_06187 Alcohol dehydrogenase [acceptor]	0.6185
>BN406_06188 hypothetical protein	0.5945
>BN406_06190 transcriptional regulator protein	0.6141
>BN406_06191 Short-chain type dehydrogenase/reductase	0.6325
>BN406_06192 short-chain dehydrogenase/reductase SDR	0.6022
>BN406_06193 hypothetical protein	0.5333
>BN406_06194 hypothetical protein	0.5905
>BN406_06195 L-fuculose phosphate aldolase	0.6236
>BN406_06196 probabable carbohydrate kinase	0.6333
>BN406_06197 probabable D-tagatose 3-epimerase	0.6241
>BN406_06198 ABC transporter	0.6155
>BN406_06199 probabable sugar ABC transporter	0.5976
>BN406_06200 Ribose import ATP-binding protein RbsA 2	0.6221
>BN406_06201 sugar ABC transporter substrate-binding protein	0.598
>BN406_06202 LacI family transcriptional regulator	0.603
>BN406_06203 hypothetical protein	0.6162
>BN406_06204 protein AsnO	0.6065
>BN406_06205 GntR family transcriptional regulator	0.6346
>BN406_06206 Oligopeptide transport ATP-binding protein AppF	0.6289
>BN406_06207 nickel-transporting ATPase	0.6478
>BN406_06208 Glutathione transport system permease protein gsiC	0.637
>BN406_06209 ABC transporter periplasmic protein	0.5976
>BN406_06210 3-demethylubiquinone-9 3-methyltransferase	0.5611
>BN406_06211 hypothetical protein	0.5479
>BN406_06212 hydrolase peptidase M42 family	0.6225
>BN406_06213 hypothetical protein	0.5871
>BN406_06214 hypothetical protein	0.62
>BN406_06215 hypothetical protein	0.5937
>BN406_06216 cellulase H precursor protein	0.5979
>BN406_06217 hypothetical protein	0.5997
>BN406_06218 family 2 glycosyl transferase	0.6237
>BN406_06219 UDP-glucose 4-epimerase	0.6148
>BN406_06220 UDP-glucuronic acid decarboxylase 1	0.5958
>BN406_06221 putative transcriptional regulator TRANSCRIPTION REGULATOR protein	0.6171
>BN406_06222 3-oxoacyl-(acyl-carrier-protein) reductase	0.6223
>BN406_06223 regulatory protein TetR	0.6062
>BN406_06224 hypothetical protein	0.6403
>BN406_06225 putative gluconolactonase precursor protein	0.5927
>BN406_06226 hypothetical protein	0.5417
>BN406_06227 hypothetical protein	0.5437
>BN406_06228 protein serine/threonine phosphatase with Cache sensor	0.5988
>BN406_06229 type 11 methyltransferase	0.5799
>BN406_06230 hypothetical protein	0.562
>BN406_06231 Diguanylate cyclase/phosphodiesterase	0.5839
>BN406_06232 mannonate dehydratase	0.6451
>BN406_06233 zinc-binding dehydrogenase	0.6734
>BN406_06234 TRAP dicarboxylate transporter subunit DctM	0.5954
>BN406_06235 permease	0.5807
>BN406_06236 substrate-binding protein	0.5823
>BN406_06237 regulatory protein GntR	0.6216
>BN406_06238 nitrate transporter protein	0.6046
>BN406_06239 ectoine utilization protein EutE	0.6161
>BN406_06240 putative hydrolase/peptidase y4tM	0.6073
>BN406_06241 Ornithine cyclodeaminase 1	0.6545
>BN406_06242 Putative threonine dehydratase	0.6517
>BN406_06243 ectoine utilization protein EutA	0.636
>BN406_06244 ectoine/hydroxyectoine ABC transporter permease EhuD	0.597
>BN406_06245 amino acid ABC transporter permease	0.6347
>BN406_06246 ABC transporter amino acid-binding protein	0.6443
>BN406_06247 putative amino-acid ABC transporter ATP-binding protein y4tH	0.599
>BN406_06248 GntR family transcriptional regulator	0.6399
>BN406_06249 AsnC family transcriptional regulator	0.626
>BN406_06250 Succinate-semialdehyde dehydrogenase [NADP(+)] GabD	0.6432
>BN406_06251 putative aminotransferase y4uB	0.6186
>BN406_06253 glutathione S-transferase domain-containing protein	0.5753
>BN406_06254 sn-glycerol-3-phosphate import ATP-binding protein UgpC	0.6313
>BN406_06255 sn-glycerol-3-phosphate transport system permease protein ugpE	0.5674
>BN406_06256 sn-glycerol-3-phosphate transport system permease protein ugpA	0.5848
>BN406_06257 sn-glycerol-3-phosphate-binding periplasmic protein ugpB	0.5829
>BN406_06258 NAD-dependent epimerase/dehydratase	0.6379
>BN406_06259 hypothetical protein	0.6072
>BN406_06260 unknown	0.6267
>BN406_06268 Isoquinoline 1-oxidoreductase	0.639
>BN406_06269 oxidoreductase subunit protein	0.6687
>BN406_06270 gluconate 2-dehydrogenase	0.6436
>BN406_06271 hypothetical protein	0.6199
>BN406_06272 hypothetical protein	0.59
>BN406_06273 hypothetical protein	0.6224
>BN406_06274 hypothetical protein	0.5955
>BN406_06275 oxidoreductase	0.6241
>BN406_06276 Putative xanthine dehydrogenase YagS FAD-binding subunit	0.6606
>BN406_06277 xanthine dehydrogenase	0.609
>BN406_06278 hypothetical protein	0.6418
>BN406_06279 putative ribulose bisphosphate carboxylase-like protein	0.6226
>BN406_06280 GntR family transcriptional regulator	0.6076
>BN406_06281 family 2 glycosyl transferase	0.5869
>BN406_06282 hypothetical protein	0.6098
>BN406_06283 GAF sensor-containing diguanylate cyclase	0.6119
>BN406_06284 NADPH:quinone reductase	0.6186
>BN406_06285 IclR family transcriptional regulator	0.6555
>BN406_06286 hypothetical protein	0.6453
>BN406_06287 hypothetical protein	0.6433
>BN406_06288 peptidase M19	0.6192
>BN406_06289 family 1 extracellular solute-binding protein	0.6134
>BN406_06290 ABC transporter	0.5948
>BN406_06291 ABC transporter permease	0.6353
>BN406_06292 Spermidine/putrescine import ATP-binding protein PotA	0.6342
>BN406_06293 Gamma aminobutyrate transaminase 3, chloroplastic	0.6124
>BN406_06294 aldehyde dehydrogenase	0.6448
>BN406_06295 translation initiation inhibitor protein	0.622
>BN406_06296 hypothetical protein	0.5979
>BN406_06297 transcriptional regulator protein	0.6341
>BN406_06298 TRAP dicarboxylate transporter subunit DctP	0.6162
>BN406_06299 TRAP dicarboxylate transporter	0.6108
>BN406_06300 hypothetical protein	0.6071
>BN406_06301 ribose-5-phosphate isomerase B	0.6104
>BN406_06302 Lipoprotein-releasing system ATP-binding protein LolD 2	0.6475
>BN406_06303 hypothetical protein	0.6295
>BN406_06304 RND family efflux transporter MFP subunit	0.6304
>BN406_06305 TetR family transcriptional regulator	0.5899
>BN406_06306 LacI family transcriptional regulator	0.6277
>BN406_06307 putative protein HI_0131	0.5887
>BN406_06308 ABC transporter	0.6159
>BN406_06309 Fe(3+) ions import ATP-binding protein FbpC 1	0.6355
>BN406_06310 inositol monophosphatase	0.6366
>BN406_06311 Ion transport 2 domain-containing protein	0.5748
>BN406_06312 hypothetical protein	0.6386
>BN406_06313 hypothetical protein	0.6148
>BN406_06314 adenylate/guanylate cyclase	0.6077
>BN406_06315 putative two-component response regulator	0.5895
>BN406_06316 putative two-component sensor histidine kinase	0.6089
>BN406_06317 hypothetical protein	0.6085
>BN406_06319 oxidoreductase	0.6318
>BN406_06320 sugar ABC transporter permease	0.6073
>BN406_06321 Ribose import ATP-binding protein RbsA	0.626
>BN406_06322 hypothetical protein	0.6262
>BN406_06323 periplasmic binding protein/LacI transcriptional regulator	0.607
>BN406_06324 hypothetical protein	0.6364
>BN406_06325 regulatory protein TetR	0.604
>BN406_06326 RND family efflux transporter MFP subunit	0.6085
>BN406_06327 acriflavin resistance protein	0.6104
>BN406_06328 AraC family transcriptional regulator	0.6143
>BN406_06329 putative isoquinoline 1-oxidoreductase	0.6184
>BN406_06330 Aldehyde dehydrogenase (pyrroloquinoline-quinone)	0.6327
>BN406_06331 hypothetical protein	0.5847
>BN406_06333 hypothetical protein	0.6045
>BN406_06334 hypothetical protein	0.6542
>BN406_06335 putative transporter	0.6069
>BN406_06336 transcriptional regulator protein	0.6125
>BN406_06337 hypothetical protein	0.6084
>BN406_06338 hypothetical protein	0.6139
>BN406_06340 sulfatase-modifying factor protein	0.6094
>BN406_06341 hypothetical protein	0.5678
>BN406_06342 oxidoreductase domain-containing protein	0.6265
>BN406_06343 ThuA protein, function	0.6143
>BN406_06344 Alpha-glucoside transport ATP-binding protein AglK	0.6053
>BN406_06345 trehalosemaltose transporter permease	0.5833
>BN406_06346 ABC transporter	0.5894
>BN406_06347 putative ABC transporter-binding protein DR_1438	0.5957
>BN406_06348 HTH-type transcriptional regulator AglR	0.6371
>BN406_06349 GntR family transcriptional regulator	0.6256
>BN406_06350 tripartite AtP-independent periplasmic transporter subunit DctQ	0.6103
>BN406_06351 TRAP dicarboxylate transporter subunit DctM	0.62
>BN406_06352 TRAP-type large permease component	0.6445
>BN406_06353 flavoprotein	0.6543
>BN406_06354 sugar ABC transporter permease	0.6054
>BN406_06355 monosaccharide-transporting ATPase	0.6179
>BN406_06356 periplasmic binding protein/LacI transcriptional regulator	0.5856
>BN406_06357 ABC transporter	0.5864
>BN406_06358 glycerone kinase	0.6505
>BN406_06359 glycerone kinase	0.6495
>BN406_06360 glycerone kinase	0.6182
>BN406_06361 dihydroxyacetone kinase	0.6651
>BN406_06362 hypothetical protein	0.6
>BN406_06363 putative membrane protein	0.5157
>BN406_06364 Soluble aldose sugar dehydrogenase yliI	0.626
>BN406_06365 adenylate/guanylate cyclase	0.6463
>BN406_06366 N-acetylneuraminate lyase	0.6176
>BN406_06367 dihydrodipicolinate synthetase	0.6399
>BN406_06368 Sialic acid TRAP transporter permease protein siaT	0.6135
>BN406_06369 putative TRAP dicarboxylate transporter	0.6066
>BN406_06370 putative ABC transporter	0.6006
>BN406_06371 Transcriptional regulator NanR	0.628
>BN406_06372 hypothetical protein	0.6078
>BN406_06373 TRAP transporter solute receptor TAXI family	0.6065
>BN406_06374 hypothetical protein	0.6155
>BN406_06375 transcriptional regulator protein	0.6506
>BN406_06377 hypothetical protein	0.6538
>BN406_06378 hypothetical protein	0.6525
>BN406_06379 hypothetical protein	0.6332
>BN406_06380 probabable transcriptional regulator	0.6318
>BN406_06381 family 1 extracellular solute-binding protein	0.5801
>BN406_06382 spermidine/putrescine ABC transporter permease	0.6137
>BN406_06383 spermidine/putrescine ABC transporter permease	0.6109
>BN406_06384 Spermidine/putrescine import ATP-binding protein PotA	0.6189
>BN406_06385 hypothetical protein	0.6434
>BN406_06386 hypothetical protein	0.6208
>BN406_06387 hypothetical protein	0.6007
>BN406_06388 putative aminotransferase C1771,03c	0.6674
>BN406_06389 transcriptional regulator protein	0.6577
>BN406_06390 hypothetical protein	0.6585
>BN406_06391 putative membrane protein	0.6011
>BN406_06392 hypothetical protein	0.6448
>BN406_06393 major facilitator superfamily protein	0.6177
>BN406_06395 hypothetical protein	0.6177
>BN406_06396 putative protein PA1255	0.652
>BN406_06397 hypothetical protein	0.675
>BN406_06398 4-hydroxyproline epimerase	0.6416
>BN406_06399 D-amino acid dehydrogenase	0.6723
>BN406_06400 Glutamine transport ATP-binding protein GlnQ	0.5917
>BN406_06401 amino acid ABC transporter permease	0.6175
>BN406_06402 amino acid ABC transporter permease	0.6365
>BN406_06403 ABC transporter periplasmic protein	0.6231
>BN406_06404 NADP-dependent fatty aldehyde dehydrogenase	0.6607
>BN406_06405 putative oxidoreductase PA1252	0.6899
>BN406_06406 hypothetical protein	0.6487
>BN406_06407 dihydrodipicolinate synthase	0.6281
>BN406_06408 transcriptional regulator protein	0.5989
>BN406_06409 adenylate/guanylate cyclase	0.6932
>BN406_06410 hypothetical protein	0.66
>BN406_06411 hypothetical protein	0.6066
>BN406_06412 hypothetical protein	0.641
>BN406_06413 hypothetical protein	0.596
>BN406_06414 hypothetical protein	0.6301
>BN406_06415 hypothetical protein	0.6187
>BN406_06416 hypothetical protein	0.665
>BN406_06417 myo-inositol-1-phosphate synthase	0.6149
>BN406_06418 hypothetical protein	0.6501
>BN406_06419 oxidoreductase	0.6449
>BN406_06420 oxidoreductase	0.6403
>BN406_06421 UDP-glucose 4-epimerase	0.6214
>BN406_06422 CDP-tyvelose-2-epimerase	0.6568
>BN406_06423 group 1 glycosyl transferase	0.6527
>BN406_06424 hypothetical protein	0.6339
>BN406_06425 hypothetical protein	0.6408
>BN406_06426 hypothetical protein	0.6425
>BN406_06427 UDP-glucuronic acid decarboxylase 1	0.6243
>BN406_06428 type 11 methyltransferase	0.6124
>BN406_06430 hypothetical protein	0.6784
>BN406_06431 putative ABC transporter ATP-binding protein y4oS	0.6107
>BN406_06432 hypothetical protein	0.6064
>BN406_06433 ABC transporter	0.5544
>BN406_06434 suagr ABC transporter permease	0.6008
>BN406_06435 extracellular solute-binding protein	0.6053
>BN406_06436 smc22-r protein	0.5785
>BN406_06437 nutrient deprivation-induced protein	0.6512
>BN406_06438 nutrient deprivation-induced protein	0.6139
>BN406_06439 nutrient deprivation-induced protein	0.625
>BN406_06440 hypothetical protein	0.5848
>BN406_06441 osmotically inducible sensory protein	0.6389
>BN406_06442 hypothetical protein	0.6088
>BN406_06443 hypothetical protein	0.604
>BN406_06444 Putative epoxide hydrolase	0.6156
>BN406_06445 Transcriptional regulatory protein OmpR	0.6272
>BN406_06446 integral membrane sensor signal transduction histidine kinase	0.627
>BN406_06447 hypothetical protein	0.6395
>BN406_06448 alpha/beta hydrolase fold protein	0.6121
>BN406_06449 AraC family transcriptional regulator	0.6254
>BN406_06450 short-chain dehydrogenase/reductase SDR	0.613
>BN406_06451 cytochrome c biogenesis protein transmembrane region	0.6363
>BN406_06452 ThiJ/PfpI domain-containing protein	0.6116
>BN406_06453 LysR family transcriptional regulator	0.6366
>BN406_06454 oxidoreductase	0.6231
>BN406_06455 hypothetical protein	0.6076
>BN406_06456 Coenzyme PQQ synthesis protein E	0.6213
>BN406_06457 pyrroloquinoline quinone synthesis protein D	0.6497
>BN406_06458 pyrroloquinoline quinone biosynthesis protein PqqC	0.6431
>BN406_06459 pyrroloquinoline quinone biosynthesis protein PqqB	0.6238
>BN406_06460 HTH-type transcriptional regulator CbbR	0.623
>BN406_06461 fructose-1,6-bisphosphatase	0.6208
>BN406_06462 phosphoribulokinase	0.5813
>BN406_06463 Transketolase	0.6427
>BN406_06464 Fructose-bisphosphate aldolase	0.6332
>BN406_06465 Ribulose bisphosphate carboxylase large chain	0.6221
>BN406_06466 ribulose-1,5-bisphosphate carboxylase small subunit protein	0.5788
>BN406_06467 Protein CbbX	0.6281
>BN406_06468 Ribulose-phosphate 3-epimerase	0.6477
>BN406_06469 hypothetical protein	0.5957
>BN406_06470 Glutathione-dependent formaldehyde-activating enzyme	0.6208
>BN406_06471 hypothetical protein	0.5957
>BN406_06472 ABC transporter ATP-binding protein	0.6777
>BN406_06473 ABC transporter-like protein	0.649
>BN406_06474 ABC transporter protein	0.6255
>BN406_06475 putative ABC transporter periplasmic solute-binding protein	0.6037
>BN406_06476 hypothetical protein	0.5964
>BN406_06477 hypothetical protein	0.5957
>BN406_06478 hypothetical protein	0.6245
>BN406_06479 hypothetical protein	0.6281
>BN406_06481 hypothetical protein	0.6575
>BN406_06482 hypothetical protein	0.6042
>BN406_06483 cytochrome c protein	0.5777
>BN406_06484 Putative dehydrogenase xoxF	0.5835
>BN406_06485 cytochrome c protein	0.6054
>BN406_06486 S-formylglutathione hydrolase	0.6316
>BN406_06487 Alcohol dehydrogenase class-3	0.6427
>BN406_06488 hypothetical protein	0.6025
>BN406_06489 hypothetical protein	0.6487
>BN406_06490 hypothetical protein	0.6284
>BN406_06491 hypothetical protein	0.6296
>BN406_06492 hypothetical protein	0.6039
>BN406_06493 probabable two-component response regulator receiver	0.6145
>BN406_06494 hypothetical protein	0.6332
>BN406_06495 transcriptional regulator protein	0.5852
>BN406_06509 hypothetical protein	0.6307
>BN406_06510 transcriptional regulator protein	0.6452
>BN406_06511 alcohol dehydrogenase	0.6567
>BN406_06512 4-hydroxythreonine-4-phosphate dehydrogenase 2	0.6262
>BN406_06513 hypothetical protein	0.6481
>BN406_06514 ABC transporter periplasmic protein	0.6005
>BN406_06515 oligopeptide ABC transporter permease	0.6096
>BN406_06516 ABC transporter	0.6145
>BN406_06517 Glutathione import ATP-binding protein GsiA	0.6405
>BN406_06518 dihydrodipicolinate synthase	0.6394
>BN406_06519 hypothetical protein	0.5691
>BN406_06520 amidohydrolase 2	0.6104
>BN406_06521 amidohydrolase 2	0.6006
>BN406_06522 3-Octaprenyl-4-hydroxybenzoate carboxy-lyase	0.6236
>BN406_06523 putative aromatic acid decarboxylase	0.6159
>BN406_06524 Putative purine permease ygfU	0.6213
>BN406_06525 hypothetical protein	0.5905
>BN406_06526 dehydrogenase	0.6321
>BN406_06527 oxidoreductase	0.6439
>BN406_06528 probabable oxidoreductase	0.6446
>BN406_06529 GntR family transcriptional regulator	0.6435
>BN406_06531 basic membrane lipoprotein	0.5892
>BN406_06532 ABC transporter	0.6219
>BN406_06533 sugar ABC transporter permease	0.6215
>BN406_06534 putative ABC transporter ATP-binding protein YufO	0.6043
>BN406_06535 LysR family transcriptional regulator	0.6141
>BN406_06536 hypothetical protein	0.6117
>BN406_06539 sugar transferase	0.6284
>BN406_06540 hypothetical protein	0.6367
>BN406_06541 dihydroxy-acid dehydratase	0.623
>BN406_06542 hypothetical protein	0.6418
>BN406_06543 dehydrogenase	0.6452
>BN406_06544 hypothetical protein	0.6339
>BN406_06545 Glutathione import ATP-binding protein GsiA	0.6264
>BN406_06546 putative oligopeptide ABC transporter permease	0.6194
>BN406_06547 peptide ABC transporter permease	0.6178
>BN406_06548 peptide ABC transporter substrate-binding protein	0.6016
>BN406_06549 hypothetical protein	0.6468
>BN406_06550 regulatory protein GntR HTH	0.6351
>BN406_06551 GntR family transcriptional regulator	0.6054
>BN406_06553 probabable FAD-dependent oxidoreductase	0.605
>BN406_06554 Acetoin catabolism regulatory protein	0.6396
>BN406_06555 L-2-hydroxyglutarate oxidase LhgO	0.6257
>BN406_06556 dehydrogenase	0.6514
>BN406_06557 maltose alpha-D-glucosyltransferase	0.6127
>BN406_06559 oxidoreductase protein	0.6178
>BN406_06560 hypothetical protein	0.6293
>BN406_06561 acetolactate synthase	0.6424
>BN406_06562 phospholipase D/transphosphatidylase	0.6152
>BN406_06563 hypothetical protein	0.5942
>BN406_06564 endonuclease/exonuclease/phosphatase	0.6465
>BN406_06565 hypothetical protein	0.6012
>BN406_06566 hypothetical protein	0.5969
>BN406_06567 hypothetical protein	0.6449
>BN406_06568 protein-L-isoaspartate O-methyltransferase	0.6368
>BN406_06569 hypothetical protein	0.6683
>BN406_06570 hypothetical protein	0.6233
>BN406_06571 hypothetical protein	0.625
>BN406_06572 putative membrane protein	0.5263
>BN406_06573 hypothetical protein	0.5823
>BN406_06574 hypothetical protein	0.5722
>BN406_06575 metallophosphoesterase	0.6314
>BN406_06576 S-(hydroxymethyl)glutathione dehydrogenase	0.6332
>BN406_06577 hemolysin-type calcium-binding protein	0.6353
>BN406_06579 LuxR family two component transcriptional regulator	0.6019
>BN406_06580 integral membrane sensor signal transduction histidine kinase	0.6011
>BN406_06581 short-chain dehydrogenase/reductase SDR	0.6657
>BN406_06582 hypothetical protein	0.6349
>BN406_06583 hypothetical protein	0.625
>BN406_06584 General stress protein 39	0.6105
>BN406_06585 Putative rhizopine-binding protein	0.6106
>BN406_06586 putative MFS-type transporter ytbD	0.6507
>BN406_06587 Putative sulfate transporter ybaR	0.6229
>BN406_06588 Sodium/alanine symporter AgcS	0.6108
>BN406_06589 hypothetical protein	0.5507
>BN406_06590 hypothetical protein	0.6081
>BN406_06591 hypothetical protein	0.5956
>BN406_06592 hypothetical protein	0.6086
>BN406_06593 putative transposase protein	0.6163
>BN406_06595 unknown	0.5813
>BN406_06597 type 11 methyltransferase	0.6414
>BN406_06598 ABC transporter ATP-binding protein	0.6591
>BN406_06599 ABC transporter permease	0.6695
>BN406_06600 ABC transporter substrate-binding protein	0.6168
>BN406_06602 transcriptional regulator protein	0.6484
>BN406_06603 Non-heme chloroperoxidase	0.6182
>BN406_06604 hypothetical protein	0.6469
>BN406_06605 elongation factor G domain IV	0.632
>BN406_06606 GntR family transcriptional regulator with UTRA sensor domain	0.653
>BN406_06607 hypothetical protein	0.672
>C770_GR4pD0001 plasmid partitioning protein RepA	0.5829
>C770_GR4pD0002 plasmid partitioning protein RepB	0.6068
>C770_GR4pD0005 Replication protein C C-terminal region/Replication protein C N-terminal domain protein	0.5837
>C770_GR4pD0006 hypothetical protein	0.5869
>C770_GR4pD0007 HTH DNA binding domain/Protein of unknown function (DUF1612)	0.6476
>C770_GR4pD0008 hypothetical protein	0.6364
>C770_GR4pD0009 EamA-like transporter family	0.6282
>C770_GR4pD0010 Transcriptional regulators containing a DNA-binding HTH domain and an aminotransferase domain (MocR family)	0.6421
>C770_GR4pD0011 Shikimate 5-dehydrogenase	0.6667
>C770_GR4pD0012 tripartite ATP-independent periplasmic transporter solute receptor, DctP family	0.6095
>C770_GR4pD0013 TRAP transporter, DctM subunit	0.6252
>C770_GR4pD0014 TRAP-type C4-dicarboxylate transport system, small permease component	0.6364
>C770_GR4pD0015 Transcriptional regulator	0.6186
>C770_GR4pD0016 hypothetical protein	0.6261
>C770_GR4pD0017 RNA polymerase sigma factor, sigma-70 family	0.6538
>C770_GR4pD0018 alkylhydroperoxidase AhpD family core domain protein	0.6391
>C770_GR4pD0020 putative choloylglycine hydrolase	0.5592
>C770_GR4pD0021 hypothetical protein	0.6327
>C770_GR4pD0022 Tripartite tricarboxylate transporter TctB family	0.6209
>C770_GR4pD0023 hypothetical protein	0.639
>C770_GR4pD0024 pseudouridine synthase	0.6489
>C770_GR4pD0025 N-methylhydantoinase B/acetone carboxylase, alpha subunit	0.6443
>C770_GR4pD0026 Dienelactone hydrolase-related enzyme	0.6383
>C770_GR4pD0027 Transcriptional regulator	0.5876
>C770_GR4pD0028 Pyruvate/2-oxoglutarate dehydrogenase complex, dehydrogenase (E1) component, eukaryotic type, beta subunit	0.6402
>C770_GR4pD0029 Pyruvate/2-oxoglutarate dehydrogenase complex, dihydrolipoamide acyltransferase (E2) component-related enzyme	0.6508
>C770_GR4pD0030 ABC-type sugar transport system, periplasmic component	0.599
>C770_GR4pD0031 ABC-type sugar transport system, ATPase component	0.6407
>C770_GR4pD0032 Ribose/xylose/arabinose/galactoside ABC-type transport systems, permease component	0.6707
>C770_GR4pD0033 Ribose/xylose/arabinose/galactoside ABC-type transport systems, permease component	0.6478
>C770_GR4pD0034 Transcriptional regulator	0.6486
>C770_GR4pD0035 putative dehydrogenase-related protein	0.6433
>C770_GR4pD0036 Nucleoside-diphosphate-sugar epimerase	0.6387
>C770_GR4pD0037 putative divalent heavy-metal cations transporter	0.6165
>C770_GR4pD0038 Lysophospholipase	0.6357
>C770_GR4pD0039 Transcriptional regulator	0.6485
>C770_GR4pD0040 ATP-dependent DNA ligase	0.6413
>C770_GR4pD0041 Catalase	0.6147
>C770_GR4pD0042 putative flavin-nucleotide-binding protein structurally related to pyridoxine 5-phosphate oxidase	0.6593
>C770_GR4pD0043 Glutathione S-transferase	0.6388
>C770_GR4pD0044 Transcriptional regulator	0.6501
>C770_GR4pD0045 Pyrroline-5-carboxylate reductase	0.6628
>C770_GR4pD0046 ABC-type sugar transport systems, ATPase component	0.6227
>C770_GR4pD0047 Beta-galactosidase/beta-glucuronidase	0.6185
>C770_GR4pD0048 ABC-type sugar transport system, permease component	0.5748
>C770_GR4pD0050 ABC-type sugar transport system, periplasmic component	0.5991
>C770_GR4pD0052 putative nucleic acid-binding protein, contains PIN domain	0.5742
>C770_GR4pD0053 Transcriptional regulator	0.6212
>C770_GR4pD0054 AraC-type DNA-binding domain-containing protein	0.6326
>C770_GR4pD0055 Alpha-galactosidase/6-phospho-beta-glucosidase, family 4 of glycosyl hydrolase	0.6211
>C770_GR4pD0056 ABC-type dipeptide transport system, periplasmic component	0.6032
>C770_GR4pD0057 ABC-type dipeptide/oligopeptide/nickel transport systems, permease component	0.6073
>C770_GR4pD0058 ABC-type dipeptide/oligopeptide/nickel transport systems, permease component	0.6187
>C770_GR4pD0059 ABC-type uncharacterized transport system, duplicated ATPase component	0.6199
>C770_GR4pD0060 Alpha-galactosidase/6-phospho-beta-glucosidase, family 4 of glycosyl hydrolase	0.6105
>C770_GR4pD0061 Protein of unknown function (DUF992)	0.5848
>C770_GR4pD0062 phenylacetic acid degradation operon negative regulatory protein PaaX	0.6699
>C770_GR4pD0063 phenylacetate-CoA oxygenase, PaaG subunit	0.6074
>C770_GR4pD0064 phenylacetate-CoA oxygenase, PaaH subunit	0.6099
>C770_GR4pD0065 phenylacetate-CoA oxygenase, PaaI subunit	0.6437
>C770_GR4pD0066 phenylacetate-CoA oxygenase, PaaJ subunit	0.6245
>C770_GR4pD0067 phenylacetate-CoA oxygenase/reductase, PaaK subunit	0.6434
>C770_GR4pD0068 phenylacetic acid degradation protein paaN	0.6609
>C770_GR4pD0069 Acyl-CoA hydrolase	0.6365
>C770_GR4pD0070 phenylacetate degradation probable enoyl-CoA hydratase paaB	0.6831
>C770_GR4pD0071 3-hydroxyacyl-CoA dehydrogenase	0.6849
>C770_GR4pD0072 carboxynorspermidine decarboxylase	0.5872
>C770_GR4pD0073 Saccharopine dehydrogenase-related protein	0.5989
>C770_GR4pD0074 Transcriptional regulator	0.652
>C770_GR4pD0075 ABC-type sugar transport system, periplasmic component	0.6058
>C770_GR4pD0076 ABC-type sugar transport systems, permease component	0.6109
>C770_GR4pD0077 ABC-type sugar transport system, permease component	0.619
>C770_GR4pD0078 hypothetical protein	0.6276
>C770_GR4pD0079 ABC-type sugar transport systems, ATPase component	0.6353
>C770_GR4pD0080 hypothetical protein	0.5794
>C770_GR4pD0081 putative transcriptional regulator	0.5955
>C770_GR4pD0082 Plasmid stabilization system protein	0.6111
>C770_GR4pD0091 thiamine-phosphate pyrophosphorylase	0.6318
>C770_GR4pD0092 putative enzyme of thiazole biosynthesis	0.6796
>C770_GR4pD0094 glycine oxidase ThiO	0.6738
>C770_GR4pD0095 thiamine biosynthesis protein ThiC	0.6282
>C770_GR4pD0097 hypothetical protein	0.5873
>C770_GR4pD0098 Response regulator containing CheY-like receiver, AAA-type ATPase, and DNA-binding domains	0.6601
>C770_GR4pD0099 Signal transduction histidine kinase regulating C4-dicarboxylate transport system	0.6651
>C770_GR4pD0100 Na+/H+-dicarboxylate symporter	0.6159
>C770_GR4pD0101 Response regulators consisting of a CheY-like receiver domain and a winged-helix DNA-binding domain protein	0.647
>C770_GR4pD0102 Signal transduction histidine kinase	0.6303
>C770_GR4pD0106 putative transcriptional regulator	0.6161
>C770_GR4pD0107 hypothetical protein	0.6385
>C770_GR4pD0108 hypothetical protein	0.6174
>C770_GR4pD0109 urea ABC transporter, urea binding protein	0.5915
>C770_GR4pD0110 urea ABC transporter, permease protein UrtB	0.63
>C770_GR4pD0111 urea ABC transporter, permease protein UrtC	0.6223
>C770_GR4pD0112 urea ABC transporter, ATP-binding protein UrtD	0.612
>C770_GR4pD0113 urea ABC transporter, ATP-binding protein UrtE	0.6349
>C770_GR4pD0114 hypothetical protein	0.608
>C770_GR4pD0115 plasmid partitioning protein RepB	0.6459
>C770_GR4pD0116 plasmid partitioning protein RepA	0.6397
>C770_GR4pD0117 hypothetical protein	0.6067
>C770_GR4pD0118 DNA segregation ATPase FtsK/SpoIIIE-related protein	0.6469
>C770_GR4pD0119 Plastocyanin	0.6381
>C770_GR4pD0120 putative outer membrane protein	0.5996
>C770_GR4pD0121 RNA polymerase sigma factor, sigma-70 family	0.6329
>C770_GR4pD0122 Acylphosphatase	0.6383
>C770_GR4pD0123 3-oxoadipyl-CoA thiolase	0.675
>C770_GR4pD0124 Acyl CoA:acetate/3-ketoacid CoA transferase, beta subunit	0.6411
>C770_GR4pD0125 Acyl CoA:acetate/3-ketoacid CoA transferase, alpha subunit	0.6352
>C770_GR4pD0126 beta-ketoadipate pathway transcriptional regulator, PcaR/PcaU/PobR family	0.6308
>C770_GR4pD0127 gamma-glutamyltranspeptidase	0.6225
>C770_GR4pD0128 Sulfite oxidase-related enzyme	0.622
>C770_GR4pD0129 4-hydroxybenzoate 3-monooxygenase	0.6427
>C770_GR4pD0130 Transcriptional regulator	0.6187
>C770_GR4pD0131 4-hydroxyphenylpyruvate dioxygenase-related hemolysin	0.6195
>C770_GR4pD0132 pca operon transcription factor PcaQ	0.6294
>C770_GR4pD0133 3-oxoadipate enol-lactonase	0.643
>C770_GR4pD0134 4-carboxymuconolactone decarboxylase	0.6494
>C770_GR4pD0135 protocatechuate 3,4-dioxygenase, beta subunit	0.6206
>C770_GR4pD0136 protocatechuate 3,4-dioxygenase, alpha subunit	0.6291
>C770_GR4pD0137 3-carboxy-cis,cis-muconate cycloisomerase	0.6752
>C770_GR4pD0138 malto-oligosyltrehalose synthase	0.6309
>C770_GR4pD0139 FMN reductase, MsuE subfamily	0.6559
>C770_GR4pD0140 FMN-dependent oxidoreductase, nitrilotriacetate monooxygenase family	0.6407
>C770_GR4pD0141 ABC-type nitrate/sulfonate/bicarbonate transport system, permease component	0.6062
>C770_GR4pD0142 ABC-type nitrate/sulfonate/bicarbonate transport systems, periplasmic component	0.6242
>C770_GR4pD0143 ABC-type nitrate/sulfonate/bicarbonate transport system, ATPase component	0.6263
>C770_GR4pD0144 ABC-type branched-chain amino acid transport systems, periplasmic component	0.6205
>C770_GR4pD0145 Branched-chain amino acid ABC-type transport system, permease component	0.6318
>C770_GR4pD0146 ABC-type branched-chain amino acid transport system, permease component	0.6537
>C770_GR4pD0147 ABC-type branched-chain amino acid transport systems, ATPase component	0.664
>C770_GR4pD0148 ABC-type branched-chain amino acid transport systems, ATPase component	0.6667
>C770_GR4pD0149 putative transmembrane sensor domain protein	0.6497
>C770_GR4pD0150 Flp pilus assembly protein TadD, contains TPR repeats	0.6292
>C770_GR4pD0151 hypothetical protein	0.5727
>C770_GR4pD0152 Transcriptional regulator	0.6491
>C770_GR4pD0153 Pyridoxal phosphate biosynthesis protein	0.6427
>C770_GR4pD0154 hypothetical protein	0.622
>C770_GR4pD0155 Tripartite tricarboxylate transporter TctB family	0.5984
>C770_GR4pD0156 hypothetical protein	0.6146
>C770_GR4pD0157 Sugar phosphate isomerase/epimerase	0.6081
>C770_GR4pD0158 Dihydroxyacetone kinase	0.6777
>C770_GR4pD0159 phosphonate metabolim protein, transferase hexapeptide repeat family	0.634
>C770_GR4pD0160 phosphonate C-P lyase system protein PhnL	0.6525
>C770_GR4pD0161 phosphonate C-P lyase system protein PhnK	0.6395
>C770_GR4pD0162 putative enzyme of phosphonate metabolism	0.6364
>C770_GR4pD0163 putative enzyme of phosphonate metabolism	0.6658
>C770_GR4pD0164 phosphonate C-P lyase system protein PhnH	0.6683
>C770_GR4pD0165 phosphonate C-P lyase system protein PhnG	0.6774
>C770_GR4pD0166 phosphonates metabolism transcriptional regulator PhnF	0.6421
>C770_GR4pD0167 methylmalonyl-CoA mutase C-terminal domain/methylmalonyl-CoA mutase N-terminal domain protein	0.6292
>C770_GR4pD0168 Acetyl/propionyl-CoA carboxylase, alpha subunit	0.6363
>C770_GR4pD0169 Acetyl-CoA carboxylase, carboxyltransferase component (subunits alpha and beta)	0.6392
>C770_GR4pD0170 putative transcriptional regulator	0.6434
>C770_GR4pD0171 Acyl-CoA dehydrogenase	0.6404
>C770_GR4pD0172 Enoyl-CoA hydratase/carnithine racemase	0.6339
>C770_GR4pD0173 3-hydroxyisobutyrate dehydrogenase	0.6532
>C770_GR4pD0174 Dehydrogenases with different specificities (related to short-chain alcohol dehydrogenases)	0.676
>C770_GR4pD0175 Mannitol-1-phosphate/altronate dehydrogenase	0.6578
>C770_GR4pD0176 Glycosyltransferases involved in cell wall biogenesis	0.6196
>C770_GR4pD0177 putative phosphatase	0.6369
>C770_GR4pD0178 Protein of unknown function (DUF2735)	0.6066
>C770_GR4pD0179 Glutamine synthetase	0.6085
>C770_GR4pD0182 hypothetical protein	0.7037
>C770_GR4pD0183 hypothetical protein	0.6535
>C770_GR4pD0184 Tripartite tricarboxylate transporter TctB family	0.6278
>C770_GR4pD0185 hypothetical protein	0.6348
>C770_GR4pD0186 ABC-type Fe3+ transport system, periplasmic component	0.6075
>C770_GR4pD0187 Response regulators consisting of a CheY-like receiver domain and a winged-helix DNA-binding domain protein	0.6311
>C770_GR4pD0188 Signal transduction histidine kinase	0.6559
>C770_GR4pD0189 ABC-type sugar transport system, periplasmic component	0.6097
>C770_GR4pD0190 Ribose/xylose/arabinose/galactoside ABC-type transport systems, permease component	0.625
>C770_GR4pD0191 ABC-type sugar transport system, ATPase component	0.626
>C770_GR4pD0192 Transcriptional regulator	0.6168
>C770_GR4pD0193 putative permease	0.5839
>C770_GR4pD0194 Transcriptional regulator	0.5991
>C770_GR4pD0196 Ribose/xylose/arabinose/galactoside ABC-type transport systems, permease component	0.6188
>C770_GR4pD0197 ABC-type sugar transport system, ATPase component	0.6082
>C770_GR4pD0198 ABC-type sugar transport system, periplasmic component	0.5998
>C770_GR4pD0199 putative sugar epimerase	0.6395
>C770_GR4pD0200 3-hydroxyisobutyrate dehydrogenase and related beta-hydroxyacid dehydrogenase	0.6271
>C770_GR4pD0201 DNA-3-methyladenine glycosylase (3mg)	0.6378
>C770_GR4pD0202 O-6-methylguanine DNA methyltransferase	0.6412
>C770_GR4pD0203 Adenylate cyclase, family 3 (some proteins containing HAMP domain)	0.616
>C770_GR4pD0204 ABC-type amino acid transport/signal transduction systems, periplasmic component/domain protein	0.5853
>C770_GR4pD0205 Permeases of the drug/metabolite transporter (DMT) superfamily	0.6271
>C770_GR4pD0206 glycogen/starch synthase, ADP-glucose type	0.6283
>C770_GR4pD0207 Raf kinase inhibitor-like protein, YbhB/YbcL family	0.6144
>C770_GR4pD0208 putative integral membrane protein	0.6431
>C770_GR4pD0209 putative nucleoside-diphosphate-sugar epimerase	0.672
>C770_GR4pD0210 putative conserved protein, contains double-stranded beta-helix domain	0.6107
>C770_GR4pD0211 Multidrug resistance efflux pump	0.6557
>C770_GR4pD0212 drug resistance transporter, EmrB/QacA subfamily	0.6358
>C770_GR4pD0213 Arginine degradation protein (predicted deacylase)	0.6229
>C770_GR4pD0214 hypothetical protein	0.5833
>C770_GR4pD0218 Dehydrogenases with different specificities (related to short-chain alcohol dehydrogenases)	0.6144
>C770_GR4pD0220 exodeoxyribonuclease III	0.6446
>C770_GR4pD0221 putative hydrolase of the alpha/beta-hydrolase fold protein	0.6526
>C770_GR4pD0222 hypothetical protein	0.6454
>C770_GR4pD0223 Ku protein, prokaryotic	0.5986
>C770_GR4pD0224 DNA ligase D	0.6255
>C770_GR4pD0225 putative allantoin catabolism protein	0.6007
>C770_GR4pD0226 Transcriptional regulator	0.6343
>C770_GR4pD0227 Transcriptional regulator	0.6569
>C770_GR4pD0228 glyoxylate carboligase	0.6319
>C770_GR4pD0229 hydroxypyruvate isomerase	0.6261
>C770_GR4pD0230 2-hydroxy-3-oxopropionate reductase	0.6168
>C770_GR4pD0231 Putative glycerate kinase	0.673
>C770_GR4pD0232 Ureidoglycolate hydrolase	0.6033
>C770_GR4pD0233 Membrane protein involved in colicin uptake	0.6401
>C770_GR4pD0234 hypothetical protein	0.6126
>C770_GR4pD0235 Transcriptional regulator	0.6549
>C770_GR4pD0236 ABC-type sugar transport system, ATPase component	0.6432
>C770_GR4pD0237 Ribose/xylose/arabinose/galactoside ABC-type transport systems, permease component	0.6189
>C770_GR4pD0238 ABC-type sugar transport system, periplasmic component	0.6139
>C770_GR4pD0239 hypothetical protein	0.6541
>C770_GR4pD0240 Hydroxypyruvate isomerase	0.6434
>C770_GR4pD0241 3-hydroxyisobutyrate dehydrogenase and related beta-hydroxyacid dehydrogenase	0.6556
>C770_GR4pD0242 Transcriptional regulator	0.6457
>C770_GR4pD0243 Ribulose-5-phosphate 4-epimerase and related epimerase and aldolase	0.64
>C770_GR4pD0244 Transcriptional regulator	0.6181
>C770_GR4pD0245 Nucleoside-diphosphate-sugar epimerase	0.6422
>C770_GR4pD0246 Dehydrogenases with different specificities (related to short-chain alcohol dehydrogenases)	0.6654
>C770_GR4pD0247 ABC-type sugar transport systems, ATPase component	0.6178
>C770_GR4pD0248 ABC-type sugar transport system, periplasmic component	0.619
>C770_GR4pD0249 ABC-type sugar transport systems, permease component	0.5892
>C770_GR4pD0250 ABC-type sugar transport system, permease component	0.5797
>C770_GR4pD0251 hypothetical protein	0.6407
>C770_GR4pD0252 Aldo/keto reductase, related to diketogulonate reductase	0.6151
>C770_GR4pD0253 hypothetical protein	0.6118
>C770_GR4pD0254 hypothetical protein	0.5575
>C770_GR4pD0256 asparagine synthase (glutamine-hydrolyzing)	0.6362
>C770_GR4pD0257 Acyl carrier protein	0.553
>C770_GR4pD0258 Acyl-CoA synthetases (AMP-forming)/AMP-acid ligases II	0.6408
>C770_GR4pD0259 NAD+ synthetase	0.6248
>C770_GR4pD0260 putative oxidoreductases (related to aryl-alcohol dehydrogenases)	0.6196
>C770_GR4pD0261 hypothetical protein	0.6024
>C770_GR4pD0262 septum site-determining protein MinC	0.6372
>C770_GR4pD0263 septum site-determining protein MinD	0.6371
>C770_GR4pD0264 cell division topological specificity factor MinE	0.6398
>C770_GR4pD0265 hypothetical protein	0.656
>C770_GR4pD0266 Response regulator containing a CheY-like receiver domain and an HTH DNA-binding domain	0.6225
>C770_GR4pD0267 Signal transduction histidine kinase	0.6213
>C770_GR4pD0268 hypothetical protein	0.6181
>C770_GR4pD0269 EAL domain protein	0.5929
>C770_GR4pD0270 hypothetical protein	0.6278
>C770_GR4pD0271 hypothetical protein	0.6533
>C770_GR4pD0272 HemK family putative methylase	0.679
>C770_GR4pD0273 Membrane protein involved in the export of O-antigen and teichoic acid	0.6399
>C770_GR4pD0274 hypothetical protein	0.6344
>C770_GR4pD0275 Dihydrodipicolinate synthase/N-acetylneuraminate lyase	0.6256
>C770_GR4pD0276 Uncharacterized protein involved in exopolysaccharide biosynthesis	0.6347
>C770_GR4pD0277 Lipid A core - O-antigen ligase-related enzyme	0.5952
>C770_GR4pD0278 putative xylanase/chitin deacetylase	0.6574
>C770_GR4pD0279 Glycosyltransferase	0.6373
>C770_GR4pD0281 putative addiction module antidote protein, CC2985 family	0.5772
>C770_GR4pD0283 Glycosyltransferase	0.6298
>C770_GR4pD0284 VanZ like family	0.6305
>C770_GR4pD0285 Glycosyltransferase, probably involved in cell wall biogenesis	0.6215
>C770_GR4pD0286 Beta-galactosidase	0.6342
>C770_GR4pD0287 The (Largely Gram-negative Bacterial) Hydrophobe/Amphiphile Efflux-1 (HAE1) Family	0.636
>C770_GR4pD0288 RND family efflux transporter, MFP subunit	0.6345
>C770_GR4pD0290 hypothetical protein	0.5912
>C770_GR4pD0291 putative ornithine cyclodeaminase	0.6282
>C770_GR4pD0292 Transcriptional regulator	0.5991
>C770_GR4pD0293 putative secreted Zn-dependent protease	0.625
>C770_GR4pD0294 Protein of unknown function (DUF992)	0.6515
>C770_GR4pD0295 hypothetical protein	0.6477
>C770_GR4pD0296 cytochrome o ubiquinol oxidase subunit IV	0.5915
>C770_GR4pD0297 cytochrome o ubiquinol oxidase, subunit III	0.6
>C770_GR4pD0298 cytochrome o ubiquinol oxidase, subunit I	0.5934
>C770_GR4pD0299 cytochrome o ubiquinol oxidase subunit II	0.6079
>C770_GR4pD0300 Arabinose efflux permease	0.6084
>C770_GR4pD0303 RNA polymerase sigma factor, sigma-70 family	0.605
>C770_GR4pD0304 Protein of unknown function (DUF1236)	0.5412
>C770_GR4pD0305 hypothetical protein	0.5709
>C770_GR4pD0306 putative signal-transduction protein containing cAMP-binding and CBS domains	0.616
>C770_GR4pD0307 Protein of unknown function (DUF982)	0.6047
>C770_GR4pD0308 hypothetical protein	0.6533
>C770_GR4pD0313 Dehydrogenases with different specificities (related to short-chain alcohol dehydrogenases)	0.6295
>C770_GR4pD0314 hypothetical protein	0.6098
>C770_GR4pD0315 putative small integral membrane protein	0.5881
>C770_GR4pD0316 Protein of unknown function (DUF982)	0.6301
>C770_GR4pD0317 Protein of unknown function (DUF982)	0.6523
>C770_GR4pD0318 Protein of unknown function (DUF982)	0.5823
>C770_GR4pD0319 hypothetical protein	0.5836
>C770_GR4pD0320 hypothetical protein	0.6458
>C770_GR4pD0321 type I secretion system ABC transporter, PrtD family	0.6329
>C770_GR4pD0322 type I secretion membrane fusion protein, HlyD family	0.6401
>C770_GR4pD0323 Transcriptional regulator	0.6109
>C770_GR4pD0324 Alpha-galactosidase/6-phospho-beta-glucosidase, family 4 of glycosyl hydrolase	0.6247
>C770_GR4pD0325 Sugar kinase, ribokinase family	0.627
>C770_GR4pD0326 ABC-type sugar transport system, periplasmic component	0.5929
>C770_GR4pD0327 ABC-type sugar transport systems, ATPase component	0.618
>C770_GR4pD0328 ABC-type sugar transport systems, permease component	0.5926
>C770_GR4pD0329 ABC-type sugar transport system, permease component	0.5876
>C770_GR4pD0330 hypothetical protein	0.6138
>C770_GR4pD0331 hypothetical protein	0.658
>C770_GR4pD0332 hypothetical protein	0.5506
>C770_GR4pD0334 hypothetical protein	0.6757
>C770_GR4pD0336 Uncharacterized protein containing double-stranded beta helix domain	0.6518
>C770_GR4pD0338 uracil-DNA glycosylase, family 4	0.6651
>C770_GR4pD0339 malto-oligosyltrehalose trehalohydrolase	0.6273
>C770_GR4pD0340 glycogen debranching enzyme GlgX	0.6156
>C770_GR4pD0341 Topoisomerase IB	0.6149
>C770_GR4pD0342 putative periplasmic or secreted lipoprotein	0.6208
>C770_GR4pD0345 CBS domain protein	0.605
>C770_GR4pD0347 hypothetical protein	0.5764
>C770_GR4pD0354 Methylase involved in ubiquinone/menaquinone biosynthesis	0.6072
>C770_GR4pD0355 ABC-type Fe3+-hydroxamate transport system, periplasmic component	0.5942
>C770_GR4pD0356 ABC-type Fe3+-siderophore transport system, permease component	0.6394
>C770_GR4pD0357 ABC-type cobalamin/Fe3+-siderophores transport systems, ATPase component	0.6311
>C770_GR4pD0358 dTDP-4-dehydrorhamnose 3,5-epimerase	0.6164
>C770_GR4pD0359 Acetyltransferase (isoleucine patch superfamily)	0.6296
>C770_GR4pD0360 Nucleoside-diphosphate-sugar epimerase	0.6083
>C770_GR4pD0361 Cephalosporin hydroxylase	0.6034
>C770_GR4pD0369 C-methyltransferase/Hypothetical methyltransferase	0.6276
>C770_GR4pD0370 CDP-glucose 4,6-dehydratase	0.6479
>C770_GR4pD0371 glucose-1-phosphate cytidylyltransferase	0.617
>C770_GR4pD0372 FAD/FMN-containing dehydrogenase	0.6423
>C770_GR4pD0373 Glutamate decarboxylase-related PLP-dependent protein	0.6709
>C770_GR4pD0374 hypothetical protein	0.6194
>C770_GR4pD0375 hypothetical protein	0.6596
>C770_GR4pD0377 Methylase involved in ubiquinone/menaquinone biosynthesis	0.6429
>C770_GR4pD0380 Ku protein, prokaryotic	0.5723
>C770_GR4pD0381 Ku protein, prokaryotic	0.5998
>C770_GR4pD0382 Amidases related to nicotinamidase	0.6509
>C770_GR4pD0385 Hemolysin-type calcium-binding repeat (2 copies)	0.5883
>C770_GR4pD0387 hypothetical protein	0.6038
>C770_GR4pD0388 Protein of unknown function (DUF3606)	0.6199
>C770_GR4pD0389 hypothetical protein	0.5897
>C770_GR4pD0390 hypothetical protein	0.5906
>C770_GR4pD0393 ABC-type sugar transport system, ATPase component	0.6373
>C770_GR4pD0394 ABC-type xylose transport system, permease component	0.6431
>C770_GR4pD0395 D-xylose ABC transporter, substrate-binding protein	0.5981
>C770_GR4pD0396 Transcriptional regulator/sugar kinase	0.6377
>C770_GR4pD0398 putative dehydrogenase-related protein	0.6354
>C770_GR4pD0399 hypothetical protein	0.5833
>C770_GR4pD0400 hypothetical protein	0.6333
>C770_GR4pD0401 Transcriptional regulator	0.6401
>C770_GR4pD0402 ABC-type xylose transport system, periplasmic component	0.5859
>C770_GR4pD0403 ABC-type sugar transport system, ATPase component	0.5806
>C770_GR4pD0404 ABC-type xylose transport system, permease component	0.5974
>C770_GR4pD0405 hypothetical protein	0.6123
>C770_GR4pD0406 NAD-dependent aldehyde dehydrogenase	0.6394
>C770_GR4pD0407 Dihydroxyacid dehydratase/phosphogluconate dehydratase	0.6091
>C770_GR4pD0409 Transglutaminase-like enzyme, putative cysteine protease	0.6201
>C770_GR4pD0410 hypothetical protein	0.5974
>C770_GR4pD0411 hypothetical protein	0.5963
>C770_GR4pD0412 Permeases of the drug/metabolite transporter (DMT) superfamily	0.6329
>C770_GR4pD0413 hypothetical protein	0.6803
>C770_GR4pD0417 putative metal-binding protein	0.6247
>C770_GR4pD0418 Superfamily II DNA and RNA helicase	0.6481
>C770_GR4pD0419 Protein required for attachment to host cells	0.6133
>C770_GR4pD0420 hypothetical protein	0.6419
>C770_GR4pD0421 Glycine/D-amino acid oxidases (deaminating)	0.6658
>C770_GR4pD0422 Protein of unknown function (DUF1045)	0.6503
>C770_GR4pD0423 putative urate catabolism protein	0.6235
>C770_GR4pD0424 OHCU decarboxylase	0.6088
>C770_GR4pD0425 Ureidoglycolate hydrolase	0.6196
>C770_GR4pD0426 hydroxyisourate hydrolase	0.6278
>C770_GR4pD0427 Dehydrogenases with different specificities (related to short-chain alcohol dehydrogenases)	0.6051
>C770_GR4pD0428 Transcriptional regulator	0.5871
>C770_GR4pD0429 Response regulator	0.5837
>C770_GR4pD0431 PAS domain S-box	0.5723
>C770_GR4pD0433 Zn-dependent hydrolase, including glyoxylase	0.6299
>C770_GR4pD0434 putative nucleoside-diphosphate-sugar epimerase	0.584
>C770_GR4pD0435 putative conserved protein, contains double-stranded beta-helix domain	0.5603
>C770_GR4pD0436 Small-conductance mechanosensitive channel	0.5821
>C770_GR4pD0437 NADH dehydrogenase, FAD-containing subunit	0.6234
>C770_GR4pD0438 putative hydrolases or acyltransferases (alpha/beta hydrolase superfamily)	0.5652
>C770_GR4pD0439 AraC-type DNA-binding domain-containing protein	0.5854
>C770_GR4pD0440 Thermophilic glucose-6-phosphate isomerase-related metalloenzyme	0.537
>C770_GR4pD0441 ABC-type sugar transport system, periplasmic component	0.588
>C770_GR4pD0442 ABC-type sugar transport system, ATPase component	0.5761
>C770_GR4pD0443 Ribose/xylose/arabinose/galactoside ABC-type transport systems, permease component	0.5851
>C770_GR4pD0444 Threonine dehydrogenase and related Zn-dependent dehydrogenase	0.5929
>C770_GR4pD0445 Ribulose kinase	0.5953
>C770_GR4pD0446 Transcriptional regulator, contains sigma factor-related N-terminal domain	0.5787
>C770_GR4pD0447 L-lactate dehydrogenase (FMN-dependent) and related alpha-hydroxy acid dehydrogenase	0.6367
>C770_GR4pD0448 guanine deaminase	0.6225
>C770_GR4pD0449 hypothetical protein	0.5976
>C770_GR4pD0450 Transcriptional regulator	0.6109
>C770_GR4pD0451 hypothetical protein	0.5373
>C770_GR4pD0452 xanthine dehydrogenase, molybdopterin binding subunit	0.6414
>C770_GR4pD0453 xanthine dehydrogenase, small subunit	0.6444
>C770_GR4pD0454 3-hydroxybutyrate dehydrogenase	0.5943
>C770_GR4pD0455 glycerol kinase	0.6264
>C770_GR4pD0456 putative transcriptional regulator	0.6386
>C770_GR4pD0457 hypothetical protein	0.5995
>C770_GR4pD0458 hypothetical protein	0.589
>C770_GR4pD0459 hypothetical protein	0.6043
>C770_GR4pD0460 hypothetical protein	0.5954
>C770_GR4pD0461 putative oxidoreductase, LLM family	0.634
>C770_GR4pD0462 methionine aminopeptidase, type I	0.6439
>C770_GR4pD0463 Arabinose efflux permease	0.6604
>C770_GR4pD0464 ABC-type long-chain fatty acid transport system, fused permease and ATPase component	0.5457
>C770_GR4pD0465 hypothetical protein	0.6228
>C770_GR4pD0466 hypothetical protein	0.6048
>C770_GR4pD0467 hypothetical protein	0.6111
>C770_GR4pD0468 ribosome-associated GTPase EngA	0.6366
>C770_GR4pD0469 Rrf2 family protein	0.6049
>C770_GR4pD0471 sulfur acquisition oxidoreductase, SfnB family	0.627
>C770_GR4pD0472 hypothetical protein	0.636
>C770_GR4pD0473 hypothetical protein	0.6735
>C770_GR4pD0474 Membrane-bound serine protease (ClpP class)	0.6551
>C770_GR4pD0475 Membrane protease subunits, stomatin/prohibitin-like protein	0.5872
>C770_GR4pD0476 putative NTP pyrophosphohydrolase	0.617
>C770_GR4pD0477 bifunctional siroheme synthase, N-terminal domain protein	0.6729
>C770_GR4pD0478 Anaerobic dehydrogenase, typically selenocysteine-containing	0.6512
>C770_GR4pD0479 nitrite reductase [NAD(P)H], small subunit	0.6429
>C770_GR4pD0480 nitrite reductase [NAD(P)H], large subunit	0.6211
>C770_GR4pD0481 TRAP-type C4-dicarboxylate transport system, periplasmic component	0.5969
>C770_GR4pD0482 TRAP-type C4-dicarboxylate transport system, small permease component	0.6
>C770_GR4pD0483 TRAP transporter, DctM subunit	0.6156
>C770_GR4pD0484 Acyl dehydratase	0.5774
>C770_GR4pD0485 Transcriptional regulator	0.6441
>C770_GR4pD0486 ABC-type amino acid transport/signal transduction systems, periplasmic component/domain protein	0.5927
>C770_GR4pD0487 ABC-type amino acid transport system, permease component	0.6223
>C770_GR4pD0488 Short-chain dehydrogenase of various substrate specificities	0.6471
>C770_GR4pD0489 4-aminobutyrate aminotransferase and related aminotransferase	0.6306
>C770_GR4pD0490 ABC-type sugar transport systems, ATPase component	0.6189
>C770_GR4pD0491 ABC-type sugar transport system, periplasmic component	0.5984
>C770_GR4pD0492 ABC-type sugar transport systems, permease component	0.582
>C770_GR4pD0493 ABC-type sugar transport system, permease component	0.563
>C770_GR4pD0494 Glycogen debranching enzyme	0.6251
>C770_GR4pD0495 Transcriptional regulator	0.624
>C770_GR4pD0496 Beta-galactosidase	0.6229
>C770_GR4pD0497 Beta-lactamase class C and other penicillin binding protein	0.6038
>C770_GR4pD0498 Peroxiredoxin	0.6073
>C770_GR4pD0500 bifunctional phosphomethylpyrimidine kinase	0.6416
>C770_GR4pD0501 exopolysaccharide transport protein family	0.6009
>C770_GR4pD0502 UDP-glucose pyrophosphorylase	0.5991
>C770_GR4pD0503 Glycosyltransferases involved in cell wall biogenesis	0.6485
>C770_GR4pD0504 Glycosyltransferase, probably involved in cell wall biogenesis	0.6386
>C770_GR4pD0505 putative glycosyltransferase	0.6222
>C770_GR4pD0506 hypothetical protein	0.6369
>C770_GR4pD0507 Beta-glucanase/Beta-glucan synthetase	0.5886
>C770_GR4pD0508 putative acyltransferase	0.5874
>C770_GR4pD0509 hypothetical protein	0.5882
>C770_GR4pD0510 Micrococcal nuclease-like protein (thermonuclease)	0.623
>C770_GR4pD0511 Membrane protein involved in the export of O-antigen and teichoic acid	0.6032
>C770_GR4pD0512 Glycosyltransferases involved in cell wall biogenesis	0.5873
>C770_GR4pD0513 Polysaccharide pyruvyl transferase	0.6297
>C770_GR4pD0514 Glycosyltransferases involved in cell wall biogenesis	0.6316
>C770_GR4pD0515 Exopolysaccharide production repressor	0.5714
>C770_GR4pD0516 Sugar transferases involved in lipopolysaccharide synthesis	0.5693
>C770_GR4pD0517 Periplasmic protein involved in polysaccharide export	0.6224
>C770_GR4pD0518 Lipid A core - O-antigen ligase-related enzyme	0.6
>C770_GR4pD0519 putative acyltransferase	0.6239
>C770_GR4pD0520 UDP-glucose-4-epimerase	0.6108
>C770_GR4pD0521 ABC-type multidrug transport system, ATPase and permease component	0.6153
>C770_GR4pD0522 queuosine biosynthesis protein QueC	0.6342
>C770_GR4pD0523 queuosine biosynthesis protein QueD	0.6186
>C770_GR4pD0524 7-cyano-7-deazaguanosine (preQ0) biosynthesis protein QueE	0.6109
>C770_GR4pD0525 ABC-type uncharacterized transport system, permease and ATPase component	0.6161
>C770_GR4pD0526 putative transcriptional regulator	0.6064
>C770_GR4pD0527 Response regulator containing CheY-like receiver, AAA-type ATPase, and DNA-binding domains	0.6037
>C770_GR4pD0528 PAS domain S-box	0.6233
>C770_GR4pD0529 Beta-glucanase/Beta-glucan synthetase	0.5806
>C770_GR4pD0530 ABC-type sugar transport system, periplasmic component	0.6109
>C770_GR4pD0531 ABC-type sugar transport system, ATPase component	0.6423
>C770_GR4pD0532 Ribose/xylose/arabinose/galactoside ABC-type transport systems, permease component	0.6275
>C770_GR4pD0533 Periplasmic protease	0.6546
>C770_GR4pD0534 protein of unknown function (DUF1772)	0.6265
>C770_GR4pD0535 Zn-dependent protease	0.6327
>C770_GR4pD0536 Alpha-L-arabinofuranosidase	0.5922
>C770_GR4pD0537 ABC-type sugar transport systems, ATPase component	0.628
>C770_GR4pD0538 ABC-type sugar transport system, periplasmic component	0.5821
>C770_GR4pD0539 ABC-type sugar transport systems, permease component	0.5636
>C770_GR4pD0540 ABC-type sugar transport system, permease component	0.5681
>C770_GR4pD0541 putative transcriptional regulator	0.5686
>C770_GR4pD0542 Beta-lactamase class C and other penicillin binding protein	0.6077
>C770_GR4pD0543 hypothetical protein	0.6094
>C770_GR4pD0544 Transcriptional regulator	0.6285
>C770_GR4pD0545 putative dehydrogenase-related protein	0.6345
>C770_GR4pD0546 Sugar phosphate isomerase/epimerase	0.6111
>C770_GR4pD0547 ABC-type sugar transport system, periplasmic component	0.5813
>C770_GR4pD0548 ABC-type sugar transport systems, permease component	0.54
>C770_GR4pD0549 ABC-type sugar transport system, permease component	0.5818
>C770_GR4pD0550 ABC-type sugar transport systems, ATPase component	0.6214
>C770_GR4pD0551 Transcriptional regulator	0.6653
>C770_GR4pD0552 Ribose/xylose/arabinose/galactoside ABC-type transport systems, permease component	0.6035
>C770_GR4pD0553 Ribose/xylose/arabinose/galactoside ABC-type transport systems, permease component	0.6197
>C770_GR4pD0554 ABC-type sugar transport system, ATPase component	0.633
>C770_GR4pD0555 ABC-type sugar transport system, periplasmic component	0.6
>C770_GR4pD0556 Glutathione synthase/Ribosomal protein S6 modification enzyme (glutaminyl transferase)	0.6044
>C770_GR4pD0557 hypothetical protein	0.6279
>C770_GR4pD0558 N-formylglutamate amidohydrolase	0.6105
>C770_GR4pD0559 hypothetical protein	0.5714
>C770_GR4pD0560 putative ABC-type transport system, permease component	0.6159
>C770_GR4pD0561 Glycosyltransferase	0.5914
>C770_GR4pD0562 hypothetical protein	0.6104
>C770_GR4pD0563 Cu(I)-responsive transcriptional regulator	0.5941
>C770_GR4pD0564 copper-(or silver)-translocating P-type ATPase	0.6211
>C770_GR4pD0567 putative transcriptional regulator	0.595
>C770_GR4pD0568 Arabinose efflux permease	0.601
>C770_GR4pD0569 hypothetical protein	0.5831
>C770_GR4pD0570 ABC-type proline/glycine betaine transport systems, periplasmic component	0.6056
>C770_GR4pD0571 Transcriptional regulator	0.5737
>C770_GR4pD0572 NADH:flavin oxidoreductase, Old Yellow Enzyme family	0.6195
>C770_GR4pD0573 hypothetical protein	0.6047
>C770_GR4pD0574 Usg protein, probable subunit of phosphoribosylanthranilate isomerase	0.5333
>C770_GR4pD0575 Co-chaperonin GroES (HSP10)	0.6058
>C770_GR4pD0576 chaperonin GroL	0.6058
>C770_GR4pD0577 hypothetical protein	0.629
>C770_GR4pD0578 hypothetical protein	0.5974
>C770_GR4pD0579 P pilus assembly/Cpx signaling pathway, periplasmic inhibitor/zinc-resistance associated protein	0.6485
>C770_GR4pD0580 Response regulators consisting of a CheY-like receiver domain and a winged-helix DNA-binding domain protein	0.6365
>C770_GR4pD0581 Signal transduction histidine kinase	0.6548
>C770_GR4pD0582 AraC-type DNA-binding domain-containing protein	0.5619
>C770_GR4pD0583 Aerobic-type carbon monoxide dehydrogenase, small subunit CoxS/CutS-like protein	0.6264
>C770_GR4pD0584 Aerobic-type carbon monoxide dehydrogenase, middle subunit CoxM/CutM-like protein	0.6215
>C770_GR4pD0585 Aerobic-type carbon monoxide dehydrogenase, large subunit CoxL/CutL-like protein	0.6325
>C770_GR4pD0586 transporter, monovalent cation:proton antiporter-2 (CPA2) family	0.6239
>C770_GR4pD0589 hypothetical protein	0.5032
>C770_GR4pD0595 hypothetical protein	0.6256
>C770_GR4pD0596 putative transporter component	0.6419
>C770_GR4pD0597 bifunctional rhodanese-related sulfurtransferase	0.6194
>C770_GR4pD0598 hypothetical protein	0.6585
>C770_GR4pD0599 Putative regulator of cell autolysis	0.6214
>C770_GR4pD0600 Response regulator of the LytR/AlgR family	0.6462
>C770_GR4pD0601 hypothetical protein	0.6212
>C770_GR4pD0602 RTX toxins-related Ca2+-binding protein	0.5965
>C770_GR4pD0603 putative 2-aminoethylphosphonate ABC transporter, permease protein	0.601
>C770_GR4pD0604 putative 2-aminoethylphosphonate ABC transporter, ATP-binding protein	0.6227
>C770_GR4pD0605 putative 2-aminoethylphosphonate ABC transporter, periplasmic 2-aminoethylphosphonate-binding protein	0.5706
>C770_GR4pD0606 putative phosphonoacetaldehyde dehydrogenase	0.6117
>C770_GR4pD0607 phosphonoacetate hydrolase	0.625
>C770_GR4pD0608 2-aminoethylphosphonate--pyruvate transaminase	0.6223
>C770_GR4pD0609 Na+/phosphate symporter	0.6301
>C770_GR4pD0610 aminoethylphosphonate catabolism associated LysR family transcriptional regulator	0.6309
>C770_GR4pD0611 Glycine cleavage system T protein (aminomethyltransferase)	0.6327
>C770_GR4pD0612 Transcriptional regulators of sugar metabolism	0.6499
>C770_GR4pD0613 phosphate acetyltransferase	0.6515
>C770_GR4pD0614 hypothetical protein	0.6473
>C770_GR4pD0615 sulfoacetaldehyde acetyltransferase	0.6323
>C770_GR4pD0616 Glycine/D-amino acid oxidases (deaminating)	0.6345
>C770_GR4pD0617 Ketosteroid isomerase-related protein	0.6042
>C770_GR4pD0618 ABC-type nitrate/sulfonate/bicarbonate transport system, permease component	0.6182
>C770_GR4pD0619 ABC-type taurine transport system, ATPase component	0.5975
>C770_GR4pD0620 taurine ABC transporter, periplasmic binding protein	0.6008
>C770_GR4pD0621 Transcriptional regulators containing a DNA-binding HTH domain and an aminotransferase domain (MocR family)	0.6422
>C770_GR4pD0627 hypothetical protein	0.586
>C770_GR4pD0628 hypothetical protein	0.6107
>C770_GR4pD0629 ABC-type sugar transport system, periplasmic component	0.6171
>C770_GR4pD0630 ABC-type sugar transport system, ATPase component	0.6256
>C770_GR4pD0631 Ribose/xylose/arabinose/galactoside ABC-type transport systems, permease component	0.6
>C770_GR4pD0632 Sugar kinase, ribokinase family	0.6486
>C770_GR4pD0633 D-tagatose-bisphosphate aldolase, class II, non-catalytic subunit	0.6549
>C770_GR4pD0634 Transcriptional regulator	0.5886
>C770_GR4pD0635 hypothetical protein	0.6504
>C770_GR4pD0636 cytochrome c oxidase, subunit I	0.6111
>C770_GR4pD0637 Ca2+/Na+ antiporter	0.6153
>C770_GR4pD0638 Heme/copper-type cytochrome/quinol oxidase, subunit 2	0.6463
>C770_GR4pD0639 Cytochrome c553	0.6426
>C770_GR4pD0640 hypothetical protein	0.6097
>C770_GR4pD0641 hypothetical protein	0.5844
>C770_GR4pD0642 Glucose/sorbosone dehydrogenase	0.6415
>C770_GR4pD0643 hypothetical protein	0.5803
>C770_GR4pD0644 hypothetical protein	0.5776
>C770_GR4pD0646 Transcriptional regulator	0.6316
>C770_GR4pD0647 Amidases related to nicotinamidase	0.6217
>C770_GR4pD0648 hypothetical protein	0.562
>C770_GR4pD0649 hypothetical protein	0.602
>C770_GR4pD0650 putative dehydrogenase-related protein	0.6313
>C770_GR4pD0651 Glucuronate isomerase	0.6283
>C770_GR4pD0652 tripartite ATP-independent periplasmic transporter solute receptor, DctP family	0.5733
>C770_GR4pD0653 TRAP-type C4-dicarboxylate transport system, small permease component	0.6022
>C770_GR4pD0654 TRAP transporter, DctM subunit	0.6042
>C770_GR4pD0655 Transcriptional regulator	0.6426
>C770_GR4pD0656 5-keto 4-deoxyuronate isomerase	0.6206
>C770_GR4pD0657 2-deoxy-D-gluconate 3-dehydrogenase	0.6181
>C770_GR4pD0658 putative conserved protein, contains double-stranded beta-helix domain	0.5863
>C770_GR4pD0659 Transcriptional regulator	0.627
>C770_GR4pD0660 ABC-type sugar transport system, periplasmic component	0.6075
>C770_GR4pD0661 ABC-type sugar transport system, ATPase component	0.6378
>C770_GR4pD0662 Ribose/xylose/arabinose/galactoside ABC-type transport systems, permease component	0.6407
>C770_GR4pD0663 Ribose/xylose/arabinose/galactoside ABC-type transport systems, permease component	0.6051
>C770_GR4pD0664 Protein involved in biosynthesis of mitomycin antibiotics/polyketide fumonisin	0.6206
>C770_GR4pD0665 Aerobic-type carbon monoxide dehydrogenase, large subunit CoxL/CutL-like protein	0.6342
>C770_GR4pD0666 Aerobic-type carbon monoxide dehydrogenase, middle subunit CoxM/CutM-like protein	0.6474
>C770_GR4pD0667 Aerobic-type carbon monoxide dehydrogenase, small subunit CoxS/CutS-like protein	0.6258
>C770_GR4pD0668 AraC-type DNA-binding domain-containing protein	0.576
>C770_GR4pD0669 putative permease	0.6054
>C770_GR4pD0670 Protein of unknown function (DUF1236)	0.6074
>C770_GR4pD0671 hypothetical protein	0.6303
>C770_GR4pD0672 putative periplasmic or secreted lipoprotein	0.6202
>C770_GR4pD0674 hypothetical protein	0.5507
>C770_GR4pD0675 hypothetical protein	0.6667
>C770_GR4pD0677 dTDP-4-dehydrorhamnose reductase	0.6367
>C770_GR4pD0678 dTDP-glucose 4,6-dehydratase	0.6077
>C770_GR4pD0679 dTDP-4-dehydrorhamnose 3,5-epimerase	0.5954
>C770_GR4pD0680 glucose-1-phosphate thymidylyltransferase, short form	0.603
>C770_GR4pD0681 hypothetical protein	0.6208
>C770_GR4pD0682 Polysaccharide pyruvyl transferase	0.588
>C770_GR4pD0683 Polysaccharide pyruvyl transferase	0.6071
>C770_GR4pD0684 Glycosyltransferase	0.6166
>C770_GR4pD0685 hypothetical protein	0.6091
>C770_GR4pD0686 Glycosyltransferase	0.6331
>C770_GR4pD0687 Transcriptional regulator	0.593
>C770_GR4pD0688 type I secretion system ABC transporter, PrtD family	0.6271
>C770_GR4pD0689 type I secretion membrane fusion protein, HlyD family	0.6307
>C770_GR4pD0690 Hemolysin-type calcium-binding repeat (2 copies)	0.6164
>C770_GR4pD0691 putative glycosyltransferase	0.6279
>C770_GR4pD0692 Methylase involved in ubiquinone/menaquinone biosynthesis	0.6346
>C770_GR4pD0693 Glycosyltransferase	0.6324
>C770_GR4pD0694 hypothetical protein	0.6538
>C770_GR4pD0695 hypothetical protein	0.6436
>C770_GR4pD0696 Glycosyltransferase	0.6136
>C770_GR4pD0697 hypothetical protein	0.6462
>C770_GR4pD0698 ABC-type dipeptide transport system, periplasmic component	0.6125
>C770_GR4pD0699 haloacid dehalogenase superfamily, subfamily IA, variant 3 with third motif having DD or ED/haloacid dehalogenase superfamily, subfamily IA, variant 1 with third motif having Dx(3-4)D or Dx(3-4)E	0.6369
>C770_GR4pD0700 Diadenosine tetraphosphatase and related serine/threonine protein phosphatase	0.621
>C770_GR4pD0701 hypothetical protein	0.6032
>C770_GR4pD0702 putative membrane-associated, metal-dependent hydrolase	0.6071
>C770_GR4pD0703 Response regulators consisting of a CheY-like receiver domain and a winged-helix DNA-binding domain protein	0.6338
>C770_GR4pD0704 Signal transduction histidine kinase	0.6013
>C770_GR4pD0705 hypothetical protein	0.603
>C770_GR4pD0706 Multidrug resistance efflux pump	0.6567
>C770_GR4pD0707 ABC-type multidrug transport system, ATPase component	0.6409
>C770_GR4pD0708 ABC-type multidrug transport system, permease component	0.6267
>C770_GR4pD0709 ABC-type multidrug transport system, permease component	0.6081
>C770_GR4pD0710 putative esterase	0.6233
>C770_GR4pD0711 Lactoylglutathione lyase and related lyase	0.6473
>C770_GR4pD0712 Signal transduction histidine kinase regulating C4-dicarboxylate transport system	0.6216
>C770_GR4pD0715 ABC-type uncharacterized transport system, duplicated ATPase component	0.6316
>C770_GR4pD0716 ABC-type dipeptide/oligopeptide/nickel transport systems, permease component	0.6135
>C770_GR4pD0717 ABC-type dipeptide/oligopeptide/nickel transport systems, permease component	0.6004
>C770_GR4pD0718 ABC-type oligopeptide transport system, periplasmic component	0.5871
>C770_GR4pD0719 fructose-bisphosphate aldolase, class II, Calvin cycle subtype	0.6023
>C770_GR4pD0720 ABC-type multidrug transport system, ATPase and permease component	0.6186
>C770_GR4pD0721 putative glycosyltransferase	0.6448
>C770_GR4pD0722 Glycosyltransferase, probably involved in cell wall biogenesis	0.6094
>C770_GR4pD0723 putative acyltransferase	0.6127
>C770_GR4pD0724 putative transcriptional regulator	0.6063
>C770_GR4pD0725 4-aminobutyrate aminotransferase, prokaryotic type	0.6493
>C770_GR4pD0726 succinate-semialdehyde dehydrogenase	0.6327
>C770_GR4pD0727 acetate kinase	0.6454
>C770_GR4pD0728 Molecular chaperone, HSP90 family	0.6184
>C770_GR4pD0729 putative acyl-CoA transferases/carnitine dehydratase	0.6387
>C770_GR4pD0730 Acyl-CoA dehydrogenase	0.6186
>C770_GR4pD0731 Transcriptional regulator	0.6141
>C770_GR4pD0732 Glycine/D-amino acid oxidases (deaminating)	0.6453
>C770_GR4pD0733 Trimethylamine:corrinoid methyltransferase	0.6379
>C770_GR4pD0734 phosphonate ABC transporter, ATP-binding protein	0.6165
>C770_GR4pD0735 phosphonate ABC transporter, periplasmic phosphonate binding protein	0.6113
>C770_GR4pD0736 phosphonate ABC transporter, permease protein PhnE	0.5802
>C770_GR4pD0737 phosphonate ABC transporter, permease protein PhnE	0.5954
>C770_GR4pD0739 phosphonate metabolism protein PhnM	0.6403
>C770_GR4pD0740 phosphonate metabolism protein/1,5-bisphosphokinase (PRPP-forming) PhnN	0.6598
>C770_GR4pD0741 putative transcriptional regulator	0.6314
>C770_GR4pD0742 Arabinose efflux permease	0.643
>C770_GR4pD0745 Retron-type reverse transcriptase	0.6512
>C770_GR4pD0746 imidazolonepropionase	0.6353
>C770_GR4pD0747 histidine ammonia-lyase	0.6419
>C770_GR4pD0748 N-formylglutamate amidohydrolase	0.5966
>C770_GR4pD0749 urocanate hydratase	0.6333
>C770_GR4pD0750 Arabinose efflux permease	0.5998
>C770_GR4pD0751 hypothetical protein	0.6429
>C770_GR4pD0752 N-acetyl-beta-hexosaminidase	0.6213
>C770_GR4pD0753 Dehydrogenases with different specificities (related to short-chain alcohol dehydrogenases)	0.6558
>C770_GR4pD0754 Transcriptional regulator	0.6156
>C770_GR4pD0755 Putative translation initiation inhibitor, yjgF family	0.5943
>C770_GR4pD0756 hypothetical protein	0.5992
>C770_GR4pD0757 hypothetical protein	0.6286
>C770_GR4pD0758 Lactoylglutathione lyase and related lyase	0.6142
>C770_GR4pD0759 Sortase and related acyltransferase	0.6124
>C770_GR4pD0760 ABC-type sugar transport systems, ATPase component	0.6295
>C770_GR4pD0761 ABC-type sugar transport system, periplasmic component	0.5835
>C770_GR4pD0762 ABC-type sugar transport system, permease component	0.5942
>C770_GR4pD0763 ABC-type sugar transport systems, permease component	0.5918
>C770_GR4pD0764 putative dehydrogenase-related protein	0.6244
>C770_GR4pD0765 ABC-type proline/glycine betaine transport systems, permease component	0.6367
>C770_GR4pD0766 ABC-type proline/glycine betaine transport systems, ATPase component	0.6442
>C770_GR4pD0767 ABC-type proline/glycine betaine transport systems, permease component	0.6533
>C770_GR4pD0768 Periplasmic glycine betaine/choline-binding (lipo)protein of an ABC-type transport system (osmoprotectant binding protein)	0.5923
>C770_GR4pD0769 Pyruvate/2-oxoglutarate dehydrogenase complex, dihydrolipoamide dehydrogenase (E3) component-related enzyme	0.6193
>C770_GR4pD0771 N-Dimethylarginine dimethylaminohydrolase	0.6301
>C770_GR4pD0772 putative redox protein, regulator of disulfide bond formation	0.6291
>C770_GR4pD0773 Fucose dissimilation pathway protein FucU	0.6137
>C770_GR4pD0774 NAD-dependent aldehyde dehydrogenase	0.6377
>C770_GR4pD0775 deoxyribose-phosphate aldolase	0.6238
>C770_GR4pD0776 Transcriptional regulators of sugar metabolism	0.6058
>C770_GR4pD0777 Large extracellular alpha-helical protein	0.6375
>C770_GR4pD0778 penicillin-binding protein 1C	0.669
>C770_GR4pD0779 Protein of unknown function (DUF982)	0.6568
>C770_GR4pD0781 Molecular chaperone (small heat shock protein)	0.5912
>C770_GR4pD0783 guanine deaminase	0.613
>C770_GR4pD0784 hypothetical protein	0.5833
>C770_GR4pD0785 Transcriptional regulator	0.6063
>C770_GR4pD0786 NADPH:quinone reductase and related Zn-dependent oxidoreductase	0.6155
>C770_GR4pD0787 putative transcriptional regulator	0.6026
>C770_GR4pD0788 xanthine dehydrogenase accessory protein XdhC	0.6433
>C770_GR4pD0789 xanthine dehydrogenase, molybdopterin binding subunit	0.6375
>C770_GR4pD0790 xanthine dehydrogenase, small subunit	0.6315
>C770_GR4pD0791 hydroxyisourate hydrolase	0.6369
>C770_GR4pD0792 OHCU decarboxylase	0.6384
>C770_GR4pD0793 allantoicase	0.6324
>C770_GR4pD0795 Permease	0.6225
>C770_GR4pD0796 Adenine/guanine phosphoribosyltransferase-related PRPP-binding protein	0.6384
>C770_GR4pD0797 amidohydrolase	0.6735
>C770_GR4pD0798 Adenine deaminase	0.6757
>C770_GR4pD0799 Inosine-uridine nucleoside N-ribohydrolase	0.6602
>C770_GR4pD0801 ABC-type spermidine/putrescine transport system, permease component II	0.6036
>C770_GR4pD0802 ABC-type spermidine/putrescine transport system, permease component I	0.617
>C770_GR4pD0803 Spermidine/putrescine-binding periplasmic protein	0.5765
>C770_GR4pD0804 Transcriptional regulator	0.6489
>C770_GR4pD0805 methyltransferase, FkbM family	0.581
>C770_GR4pD0806 Cyclic nucleotide-binding domain protein	0.5779
>C770_GR4pD0807 ABC-type multidrug transport system, ATPase and permease component	0.6106
>C770_GR4pD0809 putative glycosyl transferase	0.6557
>C770_GR4pD0811 putative glycosyl transferase	0.5908
>C770_GR4pD0812 ABC-type dipeptide/oligopeptide/nickel transport systems, permease component	0.5968
>C770_GR4pD0813 ABC-type dipeptide/oligopeptide/nickel transport systems, permease component	0.5703
>C770_GR4pD0814 ABC-type dipeptide transport system, periplasmic component	0.6056
>C770_GR4pD0815 ATPase component of various ABC-type transport systems, containing duplicated ATPase	0.6153
>C770_GR4pD0816 hypothetical protein	0.6118
>C770_GR4pD0817 Adenylate cyclase, family 3 (some proteins containing HAMP domain)	0.6095
>C770_GR4pD0818 nucleotide sugar dehydrogenase	0.624
>C770_GR4pD0819 Protein of unknown function (DUF3095)	0.6425
>C770_GR4pD0820 Metal-dependent hydrolases of the beta-lactamase superfamily I	0.5942
>C770_GR4pD0821 Polysaccharide deacetylase	0.6159
>C770_GR4pD0822 Glycosyltransferase	0.6255
>C770_GR4pD0823 Small-conductance mechanosensitive channel	0.6166
>C770_GR4pD0824 Glycosyltransferase	0.6069
>C770_GR4pD0825 Sulfotransferase domain protein	0.5988
>C770_GR4pD0826 putative pyridoxal phosphate-dependent enzyme apparently involved in regulation of cell wall biogenesis	0.6221
>C770_GR4pD0827 putative LmbE-like protein	0.6301
>C770_GR4pD0828 Sugar transferases involved in lipopolysaccharide synthesis	0.6209
>C770_GR4pD0829 Periplasmic protein involved in polysaccharide export	0.5875
>C770_GR4pD0830 Membrane protein involved in the export of O-antigen and teichoic acid	0.6148
>C770_GR4pD0831 Sulfotransferase domain protein	0.6022
>C770_GR4pD0832 Glycosyltransferase	0.6011
>C770_GR4pD0833 Lipid A core - O-antigen ligase-related enzyme	0.564
>C770_GR4pD0834 Chain length determinant protein	0.5713
>C770_GR4pD0836 putative pectate lyase	0.5929
>C770_GR4pD0837 Sulfotransferase domain protein	0.5592
>C770_GR4pD0838 Methionyl-tRNA formyltransferase	0.6154
[truncated: 5,573 more rows]

## Sheet: Coregenes_pSymA
Gene Name	GC
>BN406_03500 Putative replication protein A	0.5573
>BN406_03501 plasmid partitioning protein RepB	0.5566
>BN406_03502 Putative replication protein C	0.5835
>BN406_03503 peroxiredoxin Ohr subfamily	0.6135
>BN406_03505 regulatory protein TetR	0.5902
>BN406_03506 ABC transporter ATP-binding protein	0.6118
>BN406_03508 NADPH:quinone reductase	0.6066
>BN406_03509 regulatory protein TetR	0.5975
>BN406_03513 KatB catalase/peroxidase	0.6126
>BN406_03514 major facilitator superfamily protein	0.5717
>BN406_03515 hypothetical protein	0.6252
>BN406_03516 cytosine deaminase	0.6343
>BN406_03517 ABC transporter	0.6497
>BN406_03518 ABC transporter permease	0.638
>BN406_03519 ABC transporter ATP-binding protein YufO	0.6483
>BN406_03520 amidase	0.6689
>BN406_03521 hypothetical protein	0.6331
>BN406_03523 adenylate/guanylate cyclase	0.6022
>BN406_03526 DNA polymerase IV 2	0.5935
>BN406_03527 Putative xanthine dehydrogenase YagR molybdenum-binding subunit	0.6235
>BN406_03528 Putative xanthine dehydrogenase YagS FAD-binding subunit	0.6445
>BN406_03529 Putative xanthine dehydrogenase yagT iron-sulfur-binding subunit	0.6177
>BN406_03530 type 12 methyltransferase	0.6009
>BN406_03531 hypothetical protein	0.5833
>BN406_03532 hypothetical protein	0.589
>BN406_03533 putative oxidoreductase SSP1627	0.6222
>BN406_03535 potassium-transporting ATPase subunit A	0.6087
>BN406_03536 Potassium-transporting ATPase subunit B	0.6417
>BN406_03537 potassium-transporting ATPase subunit C	0.6314
>BN406_03538 KdpD histidine kinase	0.6336
>BN406_03539 transcriptional regulatory protein KdpE	0.6435
>BN406_03540 Ion transport 2 domain-containing protein	0.532
>BN406_03541 UvrD2 DNA helicase	0.6072
>BN406_03542 gst14 glutatione S-transferase	0.6217
>BN406_03543 hypothetical protein	0.5866
>BN406_03544 oxidoreductase	0.6238
>BN406_03545 transcriptional regulator, ROK family	0.631
>BN406_03546 Diguanylate cyclase	0.62
>BN406_03549 SH3 type 3 domain-containing protein	0.6247
>BN406_03552 penicillin-binding protein 1A	0.601
>BN406_03553 HTH-type transcriptional activator AmpR	0.5873
>BN406_03554 12-oxophytodienoate reductase	0.6387
>BN406_03555 endoribonuclease L-PSP	0.5667
>BN406_03556 LysR family transcriptional regulator	0.6444
>BN406_03557 hypothetical protein	0.6115
>BN406_03559 integrase family protein	0.6505
>BN406_03819 hypothetical protein	0.5911
>BN406_03820 transposase	0.6065
>BN406_03825 hypothetical protein	0.5476
>BN406_03843 plasmid stabilization system	0.5421
>BN406_03865 transcription regulator OpdE	0.5949
>BN406_04146 hypothetical protein	0.5905
>BN406_04147 hemolysin D	0.5917
>BN406_04160 hypothetical protein	0.5802
>BN406_04161 hypothetical protein	0.5973
>BN406_04186 hypothetical protein	0.5373
>BN406_04188 60 kDa chaperonin 1	0.611
>BN406_04194 Putative mucR family transcriptional regulatory protein RA0938	0.5414
>BN406_04195 LysR family transcriptional regulator	0.5719
>BN406_04196 Ring-hydroxylating dioxygenase	0.5841
>BN406_04197 ferredoxin	0.6062
>BN406_04199 Nodulation protein D 2	0.5591
>BN406_04200 hypothetical protein	0.5841
>BN406_04202 hypothetical protein	0.6082
>BN406_04204 Cytochrome c oxidase subunit 1	0.5894
>BN406_04205 cbb3-type cytochrome c oxidase subunit II	0.5912
>BN406_04207 Cbb3-type cytochrome c oxidase subunit FixP	0.6039
>BN406_04209 Nodulation protein L	0.6102
>BN406_04211 NoeA host specific nodulation protein	0.5084
>BN406_04212 NoeB host specific nodulation protein	0.4931
>BN406_04213 GntR family transcriptional regulator	0.57
>BN406_04214 hypothetical protein	0.5967
>BN406_04215 hypothetical protein	0.5728
>BN406_04216 hypothetical protein	0.5723
>BN406_04217 Monoxygenase	0.5829
>BN406_04218 Aldehyde dehydrogenase, cytosolic 1	0.6188
>BN406_04219 hypothetical protein	0.5494
>BN406_04220 ABC transporter substrate-binding protein	0.5774
>BN406_04221 ABC transporter permease	0.5842
>BN406_04222 ABC transporter permease	0.5376
>BN406_04223 Spermidine/putrescine import ATP-binding protein PotA	0.571
>BN406_04224 Succinate-semialdehyde dehydrogenase [NADP(+)] GabD	0.5966
>BN406_04225 putative transcriptional regulator syrB3	0.5386
>BN406_04226 hypothetical protein	0.5566
>BN406_04227 nitrogen fixation protein FixU	0.5784
>BN406_04228 FdxN ferredoxin	0.5729
>BN406_04229 FeMo cofactor biosynthesis protein nifB	0.5626
>BN406_04230 Nif-specific regulatory protein	0.5404
>BN406_04231 Ferredoxin-like protein	0.5884
>BN406_04232 Protein fixC	0.5533
>BN406_04233 Protein fixB	0.5757
>BN406_04234 Protein fixA	0.6027
>BN406_04237 nitrogenase iron protein	0.5758
>BN406_04238 Nitrogenase molybdenum-iron protein subunit alpha	0.5353
>BN406_04239 nitrogenase molybdenum-iron protein subunit beta	0.5458
>BN406_04240 Nitrogenase iron-molybdenum cofactor biosynthesis protein NifE	0.5672
>BN406_04241 Protein nifX	0.5354
>BN406_04244 FdxB ferredoxin III	0.5937
>BN406_04248 EPS production protein SyrA	0.5267
>BN406_04249 Nodulation protein D 3	0.5324
>BN406_04253 HTH-type transcriptional regulator SyrM	0.6063
>BN406_04259 Nodulation protein H	0.5277
>BN406_04261 acyl carrier protein	0.5412
>BN406_04262 Nodulation protein E	0.6103
>BN406_04264 Nodulation protein G	0.5714
>BN406_04265 sulfate adenylyltransferase	0.5931
>BN406_04266 Bifunctional enzyme NodQ	0.5975
>BN406_04269 Nodulation protein J	0.5573
>BN406_04270 nod factor export ATP-binding protein I	0.5718
>BN406_04271 N-acetylglucosaminyltransferase	0.5438
>BN406_04272 Chitooligosaccharide deacetylase	0.5684
>BN406_04273 acyltransferase	0.5527
>BN406_04274 Nodulation protein D 1	0.5433
>BN406_04275 Nitrogenase iron-molybdenum cofactor biosynthesis protein NifN	0.5586
>BN406_04278 Nodulation protein nolG	0.5387
>BN406_04279 Nodulation protein nolF	0.5704
>BN406_04280 glucosamine--fructose-6-phosphate aminotransferase	0.6047
>BN406_04281 hypothetical protein	0.5986
>BN406_04286 hypothetical protein	0.6397
>BN406_04288 Error-prone DNA polymerase 2	0.6127
>BN406_04291 anti-restriction protein	0.5738
>BN406_04292 hypothetical protein	0.596
>BN406_04294 hypothetical protein	0.6035
>BN406_04295 hypothetical protein	0.6122
>BN406_04296 hypothetical protein	0.6638
>BN406_04297 hypothetical protein	0.6273
>BN406_04298 hypothetical protein	0.6343
>BN406_04306 Type IV secretion system-coupling protein virD4	0.6072
>BN406_04307 hypothetical protein	0.6667
>BN406_04308 TraC conjugal transfer protein	0.5825
>BN406_04312 mechanosensitive ion channel protein MscS	0.6223
>BN406_04317 probabable sensor histidine kinase of two-component system	0.5666
>BN406_04320 arylsulfatase	0.5841
>BN406_04321 hypothetical protein	0.5338
>BN406_04333 hypothetical protein	0.5452
>BN406_04344 putative transcription regulator protein	0.537
>BN406_04347 PilT protein domain-containing protein	0.5622
>BN406_04370 flavohemoprotein	0.5815
>BN406_04371 hypothetical protein	0.5773
>BN406_04373 hypothetical protein	0.6369
>BN406_04374 copper export protein	0.6223
>BN406_04375 nuclear export factor GLE1	0.6212
>BN406_04377 Crp family transcriptional regulator	0.5914
>BN406_04378 hypothetical protein	0.5636
>BN406_04379 Nitrogen fixation protein FixI	0.6196
>BN406_04380 nitrogen fixation protein FixH	0.6008
>BN406_04381 FixG iron sulfur membrane protein	0.6298
>BN406_04382 Cbb3-type cytochrome c oxidase subunit FixP	0.6159
>BN406_04383 hypothetical protein	0.5733
>BN406_04384 cbb3-type cytochrome c oxidase subunit II	0.6022
>BN406_04385 Cytochrome c oxidase subunit 1	0.5986
>BN406_04386 hypothetical protein	0.5848
>BN406_04388 transcriptional regulatory protein fixJ	0.5686
>BN406_04389 Sensor protein fixL	0.5967
>BN406_04391 Cytochrome c-type protein NapC	0.6137
>BN406_04392 Periplasmic nitrate reductase, electron transfer subunit	0.6327
>BN406_04393 Periplasmic nitrate reductase	0.6023
>BN406_04394 periplasmic nitrate reductase subunit NapD	0.5895
>BN406_04395 ferredoxin-type protein NapF	0.6687
>BN406_04396 periplasmic nitrate reductase subunit NapE	0.6448
>BN406_04408 hypothetical protein	0.5806
>BN406_04432 TetR family transcriptional regulator	0.5944
>BN406_04433 putative MFS-type transporter ydeR	0.6144
>BN406_04434 Type IV secretion system protein VirB11	0.541
>BN406_04435 Type IV secretion system protein virB10	0.6026
>BN406_04436 Type IV secretion system protein virB9	0.6162
>BN406_04437 VirB8 type IV secretion protein	0.5755
>BN406_04438 VirB7-like protein	0.5545
>BN406_04439 VirB6 type IV secretion protein	0.5949
>BN406_04441 VirB5 type IV secretion protein	0.5894
>BN406_04442 Type IV secretion system protein virB4	0.5998
>BN406_04443 VirB3 type IV secretion protein	0.6047
>BN406_04444 VirB2 type IV secretion protein	0.5758
>BN406_04445 VirB1 type IV secretion protein	0.6084
>BN406_04446 hypothetical protein	0.5891
>BN406_04447 transcription regulator	0.5355
>BN406_04449 hypothetical protein	0.5989
>BN406_04450 alpha/beta fold family hydrolase	0.5839
>BN406_04452 MtbA protein	0.5553
>BN406_04455 cupin	0.6107
>BN406_04456 hypothetical protein	0.6143
>BN406_04457 hypothetical protein	0.6315
>BN406_04458 TetR family transcriptional regulator	0.6401
>BN406_04459 ABC transporter substrate-binding protein	0.5456
>BN406_04460 ABC transporter permease	0.536
>BN406_04461 ABC transporter	0.5716
>BN406_04463 ABC transporter ATP-binding protein y4oS	0.5863
>BN406_04464 ABC transporter ATP-binding protein YurJ	0.6006
>BN406_04465 glyoxylate reductase	0.6215
>BN406_04466 GntR family transcriptional regulator	0.613
>BN406_04467 enolase	0.605
>BN406_04468 epimerase	0.5853
>BN406_04469 Isomerase	0.5866
>BN406_04470 hypothetical protein	0.5775
>BN406_04471 glyoxalase/bleomycin resistance protein/dioxygenase	0.6022
>BN406_04476 hypothetical protein	0.6222
>BN406_04477 ABC transporter	0.5706
>BN406_04478 ABC transporter permease	0.5414
>BN406_04479 family 1 extracellular solute-binding protein	0.5591
>BN406_04483 hypothetical protein	0.6198
>BN406_04484 Oligopeptide transport ATP-binding protein AppF	0.6463
>BN406_04485 oligopeptide transport ATP-binding protein OppD	0.6301
>BN406_04486 ABC transporter	0.627
>BN406_04487 ABC transporter permease	0.6089
>BN406_04488 probabable ABC transporter, periplasmic solute-binding protein	0.5897
>BN406_04489 amidase	0.6313
>BN406_04491 ABC transporter substrate-binding protein	0.5852
>BN406_04492 oxidase	0.6652
>BN406_04493 hypothetical protein	0.6157
>BN406_04494 FAD dependent oxidoreductase	0.647
>BN406_04495 LysR family transcriptional regulator	0.5989
>BN406_04496 electron transfer flavoprotein subunit alpha	0.6354
>BN406_04498 hypothetical protein	0.6304
>BN406_04499 hypothetical protein	0.6318
>BN406_04500 3-ketoacyl-ACP reductase	0.6332
>BN406_04501 Acyl-CoA dehydrogenase	0.6158
>BN406_04502 pyridoxal 4-dehydrogenase	0.6095
>BN406_04503 Putative hydroxypyruvate reductase	0.6452
>BN406_04504 dehydratase	0.6615
>BN406_04505 acyl-CoA transferase	0.6163
>BN406_04506 2,5-didehydrogluconate reductase	0.5739
>BN406_04507 hypothetical protein	0.5117
>BN406_04508 hypothetical protein	0.5531
>BN406_04509 L-sorbose 1-dehydrogenase	0.6183
>BN406_04510 Betaine-aldehyde dehydrogenase	0.6171
>BN406_04511 L-threonine 3-dehydrogenase	0.6386
>BN406_04512 ABC transporter permease	0.6177
>BN406_04513 ABC transporter ATP-binding protein	0.5931
>BN406_04514 ABC transporter permease	0.5981
>BN406_04515 ABC transporter substrate-binding protein	0.5946
>BN406_04516 TetR family transcriptional regulator	0.5647
>BN406_04517 alcohol dehydrogenase zinc-binding domain-containing protein	0.6075
>BN406_04518 hypothetical protein	0.6027
>BN406_04519 Glutathione import ATP-binding protein GsiA	0.6224
>BN406_04520 ABC transporter permease	0.6339
>BN406_04521 ABC transporter	0.612
>BN406_04522 ABC transporter substrate-binding protein	0.6129
>BN406_04523 putative 5-dehydro-4-deoxyglucarate dehydratase	0.6224
>BN406_04524 GntR family transcriptional regulator	0.6325
>BN406_04525 hypothetical protein	0.5759
>BN406_04526 Permease, MFS	0.6369
>BN406_04528 Acetyl-CoA acetyltransferase	0.6456
>BN406_04529 3-hydroxyacyl-CoA dehydrogenase	0.6627
>BN406_04530 AraC family transcriptional regulator	0.6292
>BN406_04531 hypothetical protein	0.6085
>BN406_04532 hypothetical protein	0.6357
>BN406_04533 Dehydrogenase, malate/L-lactate family	0.6477
>BN406_04534 muconate cycloisomerase	0.6123
>BN406_04535 ABC transporter	0.5912
>BN406_04536 ABC transporter permease	0.6375
>BN406_04537 Carnitine transport ATP-binding protein OpuCA	0.6074
>BN406_04538 inner-membrane permease	0.5924
>BN406_04539 hypothetical protein	0.6165
>BN406_04540 peptidase M24	0.5906
>BN406_04541 AraC family transcriptional regulator	0.6172
>BN406_04542 trimethylamine methyltransferase	0.6262
>BN406_04543 LysR family transcriptional regulator	0.5966
>BN406_04544 dimethylglycine dehydrogenase	0.6224
>BN406_04546 cytochrome c class I	0.612
>BN406_04547 Isoquinoline 1-oxidoreductase	0.6426
>BN406_04548 Isoquinoline 1-oxidoreductase	0.6104
>BN406_04549 Putative transcriptional regulator	0.5874
>BN406_04551 Serine--pyruvate aminotransferase, mitochondrial	0.6324
>BN406_04552 Gst12 glutathione-S-transferase	0.6031
>BN406_04553 Phthalate 4,5-dioxygenase	0.6315
>BN406_04554 hypothetical protein	0.6168
>BN406_04555 hypothetical protein	0.5972
>BN406_04556 GntR family transcriptional regulator	0.6471
>BN406_04557 hypothetical protein	0.609
>BN406_04558 monosaccharide-transporting ATPase	0.619
>BN406_04559 ABC transporter	0.6168
>BN406_04560 ABC transporter permease	0.6144
>BN406_04561 hypothetical protein	0.5503
>BN406_04562 NADH-quinone oxidoreductase subunit H 2	0.565
>BN406_04563 NADH-quinone oxidoreductase subunit I 2	0.5957
>BN406_04564 hypothetical protein	0.5982
>BN406_04565 NADH-quinone oxidoreductase subunit G 2	0.6319
>BN406_04566 NADH-quinone oxidoreductase subunit F 2	0.635
>BN406_04567 NADH-quinone oxidoreductase subunit E 2	0.6448
>BN406_04568 NADH-quinone oxidoreductase subunit D 2	0.613
>BN406_04569 NADH-quinone oxidoreductase subunit C 2	0.6117
>BN406_04570 NADH-quinone oxidoreductase subunit B 2	0.6188
>BN406_04571 NADH-quinone oxidoreductase subunit A 2	0.5943
>BN406_04572 NADH-quinone oxidoreductase subunit N 2	0.5964
>BN406_04573 NADH-quinone oxidoreductase subunit M	0.6103
>BN406_04574 oxidoreductase	0.6263
>BN406_04576 NADH dehydrogenase (quinone)	0.6146
>BN406_04577 hypothetical protein	0.5567
>BN406_04578 NADH:quinone oxidoreductase subunit NuoJ	0.6124
>BN406_04579 Protein-L-isoaspartate O-methyltransferase 1	0.5949
>BN406_04580 Diguanylate cyclase/phosphodiesterase	0.5935
>BN406_04581 response regulator	0.5844
>BN406_04582 MCP methyltransferase CheR-type	0.638
>BN406_04583 CheW protein	0.6126
>BN406_04584 Methyl-accepting chemotaxis protein	0.6081
>BN406_04585 Sensor histidine kinase	0.6125
>BN406_04586 Chemotaxis response regulator protein-glutamate methylesterase of group 3 operon	0.6224
>BN406_04587 type II secretion system F domain-containing protein	0.6179
>BN406_04588 type II secretion system F domain-containing protein	0.6116
>BN406_04589 CpaF2 pilus assembly protein	0.6134
>BN406_04590 hypothetical protein	0.5774
>BN406_04591 TadE family protein	0.6359
>BN406_04592 CpaE2 pilus assembly protein	0.615
>BN406_04593 Flp pilus assembly protein CpaB	0.621
>BN406_04594 peptidase A24A prepilin type IV	0.6039
>BN406_04595 hypothetical protein	0.5878
>BN406_04596 hypothetical protein	0.6165
>BN406_04597 mechanosensitive ion channel protein MscS	0.5496
>BN406_04598 Putative adenylate cyclase 3	0.5928
>BN406_04599 hypothetical protein	0.5464
>BN406_04600 putative transcriptional regulator syrB2	0.5629
>BN406_04601 Endo-1,3-1,4-beta-glycanase eglC	0.5634
>BN406_04603 hypothetical protein	0.4896
>BN406_04604 adenylate/guanylate cyclase	0.6109
>BN406_04607 Pilus assembly chaperone	0.5985
>BN406_04609 Inner membrane protein ybaL	0.5559
>BN406_04610 LysR family transcriptional regulator	0.5934
>BN406_04613 LysR family transcriptional regulator	0.6243
>BN406_04614 hypothetical protein	0.6225
>BN406_04615 short chain dehydrogenase	0.6023
>BN406_04616 hypothetical protein	0.5881
>BN406_04617 LysR family transcriptional regulator	0.5699
>BN406_04620 hypothetical protein	0.5664
>BN406_04638 Efflux pump membrane transporter BepG	0.5942
>BN406_04649 metallo-dependent hydrolase	0.6106
>BN406_04652 haloacid dehalogenase domain-containing protein	0.5687
>BN406_04653 arylsulfatase	0.5724
>BN406_04654 histidine kinase	0.5717
>BN406_04655 two-component response regulator	0.5853
>BN406_04656 two-component response regulator	0.5821
>BN406_04661 hypothetical protein	0.5528
>BN406_04662 transcriptional regulator syrB	0.5563
>BN406_04663 hypothetical protein	0.4928
>BN406_04664 hypothetical protein	0.5296
>BN406_04667 Putative mucR family transcriptional regulatory protein RA0938	0.547
>BN406_04671 hypothetical protein	0.5884
>BN406_04674 Arginase/agmatinase/formiminoglutamase	0.6397
>BN406_04682 isochorismatase hydrolase	0.5801
>BN406_04683 transcriptional regulator	0.565
>BN406_04684 TetR family	0.5583
>BN406_04685 alpha/beta hydrolase	0.5408
>BN406_04687 glycine betaine ABC transporter periplasmic protein	0.5305
>BN406_04688 Betaine aldehyde dehydrogenase 2	0.5842
>BN406_04689 hypothetical protein	0.5527
>BN406_04691 oxidoreductase	0.5433
>BN406_04692 LysR family transcriptional regulator	0.5734
>BN406_04694 Siderophore-interacting protein	0.5833
>BN406_04695 putative siderophore transport system ATP-binding protein YusV	0.6143
>BN406_04696 ABC transporter	0.5981
>BN406_04697 ABC transporter	0.6159
>BN406_04698 ABC transporter substrate-binding protein	0.5619
>BN406_04699 TonB-dependent siderophore receptor	0.5435
>BN406_04700 AraC family transcriptional regulator	0.5474
>BN406_04702 hypothetical protein	0.5694
>BN406_04703 ABC transporter	0.6205
>BN406_04704 ABC transporter	0.6139
>BN406_04705 Spermidine/putrescine import ATP-binding protein PotA	0.6137
>BN406_04706 extracellular solute-binding protein	0.5762
>BN406_04708 GntR family transcriptional regulator	0.6254
>BN406_04709 phosphotransferase	0.6049
>BN406_04710 Alanine--glyoxylate aminotransferase 2-like 1	0.6202
>BN406_04711 hypothetical protein	0.5797
>BN406_04712 hypothetical protein	0.5863
>BN406_04715 hypothetical protein	0.5776
>BN406_04718 hypothetical protein	0.5495
>BN406_04722 hypothetical protein	0.5442
>BN406_04723 LysR family transcriptional regulator	0.6004
>BN406_04731 hypothetical protein	0.5262
>BN406_04735 putative potassium transport system protein kup 2	0.5714
>BN406_04738 Non-heme chloroperoxidase	0.5857
>BN406_04739 hypothetical protein	0.6193
>BN406_04740 hypothetical protein	0.6094
>BN406_04742 hypothetical protein	0.6122
>BN406_04743 hypothetical protein	0.5833
>BN406_04744 hydrolase	0.6019
>BN406_04745 hypothetical protein	0.5897
>BN406_04746 transcriptional regulator	0.553
>BN406_04747 AraC family transcriptional regulator	0.5861
>BN406_04748 LysR family transcriptional regulator	0.6076
>BN406_04752 L-sorbosone dehydrogenase	0.6116
>BN406_04753 N-acetyltransferase GCN5	0.598
>BN406_04754 acetylornithine deacetylase ArgE	0.6506
>BN406_04755 hydroxypyruvate reductase	0.6308
>BN406_04756 hypothetical protein	0.5812
>BN406_04757 Aldehyde dehydrogenase	0.6441
>BN406_04758 putative tartrate dehydrogenase/decarboxylase	0.6167
>BN406_04760 FAD dependent oxidoreductase	0.6267
>BN406_04761 haloacid dehalogenase	0.5751
>BN406_04762 N-acetyltransferase GCN5	0.6643
>BN406_04763 Adenosylmethionine--8-amino-7- oxononanoatetransaminase	0.6346
>BN406_04765 ABC transporter substrate-binding protein	0.5883
>BN406_04766 ABC transporter permease	0.596
>BN406_04767 ABC transporter permease	0.5935
>BN406_04768 ABC transporter ATP-binding protein	0.6195
>BN406_04769 AsnC family transcriptional regulator	0.5549
>BN406_04770 FAD dependent oxidoreductase	0.6463
>BN406_04803 thioredoxin reductase	0.6014
>BN406_04804 LysR family transcriptional regulator	0.6231
>BN406_04805 Peptide methionine sulfoxide reductase MsrB 2	0.5918
>BN406_04806 Peptide methionine sulfoxide reductase MsrA 3	0.6151
>BN406_04809 serine protease	0.578
>BN406_04813 MrcB penicillin binding protein B	0.5893
>BN406_04815 hypothetical protein	0.5219
>BN406_04818 hypothetical protein	0.5385
>BN406_04819 Na+/H+ antiporter	0.6018
>BN406_04820 citrate transporter	0.567
>BN406_04823 hypothetical protein	0.5571
>BN406_04824 hypothetical protein	0.5602
>BN406_04826 hypothetical protein	0.5263
>BN406_04829 hypothetical protein	0.5799
>BN406_04831 LysR family transcriptional regulator	0.6471
>BN406_04832 Flavoprotein WrbA 3	0.6148
>BN406_04833 major facilitator superfamily protein	0.6238
>BN406_04834 pentachlorophenol monooxygenase	0.6012
>BN406_04835 LysR family transcriptional regulator	0.6132
>BN406_04836 hypothetical protein	0.5892
>BN406_04838 Crp family transcriptional regulator	0.5434
>BN406_04844 hypothetical protein	0.6272
>BN406_04845 hypothetical protein	0.6261
>BN406_04846 hypothetical protein	0.6108
>BN406_04847 hypothetical protein	0.585
>BN406_04849 polyketide synthase	0.601
>BN406_04920 hypothetical protein	0.5216
>BN406_04923 hypothetical protein	0.5698
>BN406_04926 transcriptional regulator, MerR/CueR family	0.597
>BN406_04928 type 11 methyltransferase	0.6289
>BN406_04929 hypothetical protein	0.5814
>BN406_04930 hypothetical protein	0.6137
>BN406_04931 periplasmic binding protein/LacI transcriptional regulator	0.5691
>BN406_04932 ABC transporter permease	0.6224
>BN406_04933 Ribose import ATP-binding protein RbsA 1	0.6113
>BN406_04934 GntR family transcriptional regulator	0.617
>BN406_04935 dehydrogenase	0.6277
>BN406_04936 alcohol dehydrogenase	0.6516
>BN406_04937 Succinate-semialdehyde dehydrogenase [NADP(+)] GabD	0.6188
>BN406_04938 hypothetical protein	0.6275
>BN406_04940 DNA polymerase III subunit epsilon	0.5897
>BN406_04941 hypothetical protein	0.6313
>BN406_04942 TRAP dicarboxylate transporter subunit DctP	0.5679
>BN406_04943 Putative TRAP transporter large permease protein HI_1029	0.5851
>BN406_04944 tripartite AtP-independent periplasmic transporter subunit DctQ	0.5631
>BN406_04945 hypothetical protein	0.6063
>BN406_04946 GntR family transcriptional regulator	0.6017
>BN406_04947 D-lactate dehydrogenase	0.6091
>BN406_04948 NAD-dependent epimerase/dehydratase	0.6249
>BN406_04949 2-hydroxy-3-oxopropionate reductase	0.6507
>BN406_04950 dihydroxy-acid dehydratase	0.6306
>BN406_04951 OtsA trehalose-6-phosphate synthase	0.5896
>BN406_04952 hypothetical protein	0.5974
>BN406_04953 GreA/GreB family elongation factor	0.5929
>BN406_04955 glutamate dehydrogenase	0.5986
>BN406_04956 putative membrane-bound dehydrogenase oxidoreductase protein	0.6404
>BN406_04957 major facilitator superfamily protein	0.6011
>BN406_04958 regulatory protein TetR	0.6176
>BN406_04959 GntR family transcriptional regulator	0.6137
>BN406_04960 Aldehyde dehydrogenase family 2 member C4	0.6369
>BN406_04961 periplasmic binding protein/LacI transcriptional regulator	0.6055
>BN406_04962 ABC transporter	0.6244
>BN406_04963 monosaccharide-transporting ATPase	0.5728
>BN406_04964 4-deoxy-L-threo-5-hexosulose-uronate ketol-isomerase 1	0.6143
>BN406_04965 hypothetical protein	0.5172
>BN406_04966 hypothetical protein	0.5871
>BN406_04969 response regulator receiver protein	0.5903
>BN406_04970 sensor histidine kinase	0.6305
>BN406_04972 ABC transporter protein	0.5973
>BN406_04973 monosaccharide-transporting ATPase	0.6283
>BN406_04974 ABC transporter	0.6423
>BN406_04975 ABC transporter	0.6063
>BN406_04976 gluconolactonase	0.6075
>BN406_04977 regulatory protein ArsR	0.5833
>BN406_04978 Activator of Hsp90 ATPase 1 family protein	0.5739
>BN406_04979 regulatory protein TetR	0.5694
>BN406_04980 hypothetical protein	0.5896
>BN406_04981 General stress protein 39	0.5605
>BN406_04982 major facilitator superfamily protein	0.5869
>BN406_04983 hypothetical protein	0.4975
>BN406_04984 epimerase	0.6115
>BN406_04985 LysR family transcriptional regulator	0.6186
>BN406_04988 mechanosensitive ion channel protein MscS	0.5144
>BN406_04989 hypothetical protein	0.5632
>BN406_04990 hypothetical protein	0.5839
>BN406_04991 methyltransferase	0.6156
>BN406_04992 hypothetical protein	0.584
>BN406_04993 hypothetical protein	0.5909
>BN406_04994 hypothetical protein	0.5986
>BN406_04995 type II and III secretion system protein	0.5644
>BN406_04996 GntR family transcriptional regulator	0.6042
>BN406_04997 ABC transporter substrate-binding protein	0.5798
>BN406_04998 hypothetical protein	0.6226
>BN406_05000 hypothetical protein	0.6193
>BN406_05001 malonyl-CoA synthase	0.6142
>BN406_05002 transcription elongation factor regulatory protein	0.5771
>BN406_05003 hypothetical protein	0.616
>BN406_05005 hypothetical protein	0.6322
>BN406_05006 RNA polymerase ECF sigma factor	0.6037
>BN406_05007 peptidase S8 and S53 subtilisin kexin sedolisin	0.6338
>BN406_05010 Diguanylate cyclase/phosphodiesterase	0.5712
>BN406_05011 hypothetical protein	0.595
>BN406_05012 hypothetical protein	0.5513
>BN406_05013 hypothetical protein	0.6269
>BN406_05014 hypothetical protein	0.5509
>BN406_05015 Fatty acid desaturase	0.5913
>BN406_05016 hypothetical protein	0.6561
>BN406_05017 hypothetical protein	0.5459
>BN406_05018 molecular chaperone GroES	0.5841
>BN406_05019 60 kDa chaperonin 3	0.5956
>BN406_05020 hypothetical protein	0.6357
>BN406_05021 hypothetical protein	0.5576
>BN406_05023 hypothetical protein	0.5867
>BN406_05024 hypothetical protein	0.5804
>BN406_05025 DnaJ/CbpA-type protein	0.5945
>BN406_05026 two-component response regulator	0.55
>BN406_05027 Sensor histidine kinase	0.5699
>BN406_05029 Glutathione import ATP-binding protein GsiA	0.6406
>BN406_05030 peptide ABC transporter ATP-binding protein y4tR	0.6491
>BN406_05033 ABC transporter substrate-binding protein	0.5962
>BN406_05034 amidohydrolase 3	0.6568
>BN406_05035 LysR family transcriptional regulator	0.6475
>BN406_05036 D-aminopeptidase	0.6995
>BN406_05037 D-amino-acid transaminase	0.6596
>BN406_05038 hypothetical protein	0.6133
>BN406_05039 RutC family protein yjgH	0.5859
>BN406_05040 ethyl tert-butyl ether degradation EthD	0.6152
>BN406_05041 glyoxylate reductase	0.6378
>BN406_05042 General L-amino acid transport ATP-binding protein AapP	0.619
>BN406_05043 ABC transporter periplasmic protein	0.6028
>BN406_05044 ABC transporter permease	0.6084
>BN406_05046 polar amino acid ABC transporter inner membrane subunit	0.5661
>BN406_05047 LacI family transcriptional regulator	0.6333
>BN406_05048 hypothetical protein	0.6249
>BN406_05049 3-oxoacyl-(acyl-carrier-protein) reductase	0.6268
>BN406_05050 monosaccharide-transporting ATPase	0.6008
>BN406_05051 ABC transporter	0.598
>BN406_05052 ABC transporter periplasmic solute-binding protein	0.6265
>BN406_05053 GntR family transcriptional regulator	0.6391
>BN406_05054 galactonate dehydratase	0.6221
>BN406_05055 GntR family transcriptional regulator	0.6229
>BN406_05056 GntR family transcriptional regulator	0.6565
>BN406_05058 3-oxoacyl-(acyl-carrier-protein) reductase	0.6271
>BN406_05059 N-acylglucosamine 2-epimerase family protein	0.6022
>BN406_05060 glucarate dehydratase	0.6241
>BN406_05062 hypothetical protein	0.6136
>BN406_05063 NADPH:quinone reductase	0.6069
>BN406_05064 LysR family transcriptional regulator	0.619
>BN406_05066 serralysin	0.5771
>BN406_05067 hypothetical protein	0.6044
>BN406_05068 selenophosphate synthetase	0.6132
>BN406_05069 hypothetical protein	0.704
>BN406_05070 transglutaminase domain-containing protein	0.6047
>BN406_05078 hypothetical protein	0.5694
>BN406_05080 selenocysteine-specific translation elongation factor	0.6226
>BN406_05081 Sel1 domain-containing protein repeat-containing protein	0.6679
>BN406_05082 L-seryl-tRNA(Sec) selenium transferase	0.6431
>BN406_05083 formate dehydrogenase subunit epsilon	0.6264
>BN406_05084 formate dehydrogenase subunit gamma	0.5819
>BN406_05085 Formate dehydrogenase-O iron-sulfur subunit	0.6121
>BN406_05086 Formate dehydrogenase-O major subunit	0.5748
>C770_GR4pC0001 plasmid partitioning protein RepA	0.5601
>C770_GR4pC0002 plasmid partitioning protein RepB	0.5546
>C770_GR4pC0005 Replication protein C C-terminal region/Replication protein C N-terminal domain protein	0.5764
>C770_GR4pC0006 peroxiredoxin, Ohr subfamily	0.6014
>C770_GR4pC0008 Transcriptional regulator	0.5872
>C770_GR4pC0009 ATPase component of ABC transporter with duplicated ATPase domains	0.6055
>C770_GR4pC0011 NADPH:quinone reductase and related Zn-dependent oxidoreductase	0.6108
>C770_GR4pC0012 Transcriptional regulator	0.5869
>C770_GR4pC0013 bifunctional catalase/peroxidase HPI	0.6089
>C770_GR4pC0014 Arabinose efflux permease	0.5745
>C770_GR4pC0015 Anti-sigma factor	0.6207
>C770_GR4pC0016 Cytosine deaminase and related metal-dependent hydrolase	0.6335
>C770_GR4pC0017 putative ABC-type transport system, permease component	0.6507
>C770_GR4pC0018 ABC-type uncharacterized transport system, permease component	0.638
>C770_GR4pC0019 ABC-type uncharacterized transport systems, ATPase component	0.645
>C770_GR4pC0020 Asp-tRNAAsn/Glu-tRNAGln amidotransferase A subunit and related amidase	0.6667
>C770_GR4pC0021 putative ABC-type transport system, periplasmic component/surface lipoprotein	0.6301
>C770_GR4pC0023 Adenylate cyclase, family 3 (some proteins containing HAMP domain)	0.6188
>C770_GR4pC0026 Nucleotidyltransferase/DNA polymerase involved in DNA repair	0.5926
>C770_GR4pC0027 Aerobic-type carbon monoxide dehydrogenase, large subunit CoxL/CutL-like protein	0.6198
>C770_GR4pC0028 Aerobic-type carbon monoxide dehydrogenase, middle subunit CoxM/CutM-like protein	0.6456
>C770_GR4pC0029 Aerobic-type carbon monoxide dehydrogenase, small subunit CoxS/CutS-like protein	0.6209
>C770_GR4pC0030 Methylase involved in ubiquinone/menaquinone biosynthesis	0.6151
>C770_GR4pC0031 Agrobacterium tumefaciens protein Atu4866	0.5833
>C770_GR4pC0032 Ketosteroid isomerase-related protein	0.5829
>C770_GR4pC0033 Short-chain alcohol dehydrogenase of unknown specificity	0.6222
>C770_GR4pC0045 K+-transporting ATPase, KdpA	0.604
>C770_GR4pC0046 K+-transporting ATPase, B subunit	0.6407
>C770_GR4pC0047 K+-transporting ATPase, C subunit	0.6367
>C770_GR4pC0048 Osmosensitive K+ channel histidine kinase	0.637
>C770_GR4pC0049 Response regulators consisting of a CheY-like receiver domain and a winged-helix DNA-binding domain protein	0.6391
>C770_GR4pC0050 Ion channel	0.5342
>C770_GR4pC0051 Superfamily I DNA and RNA helicase	0.6076
>C770_GR4pC0075 Glutathione S-transferase	0.6186
>C770_GR4pC0076 putative nucleotidyltransferase	0.5853
>C770_GR4pC0077 putative dehydrogenase-related protein	0.6243
>C770_GR4pC0082 Transcriptional regulator/sugar kinase	0.6327
>C770_GR4pC0083 diguanylate cyclase (GGDEF) domain protein	0.6232
>C770_GR4pC0084 Uncharacterized protein with a bacterial SH3-like domain	0.6284
>C770_GR4pC0087 bifunctional penicillin-binding protein, 1A family	0.601
>C770_GR4pC0088 Transcriptional regulator	0.5941
>C770_GR4pC0089 NADH:flavin oxidoreductase, Old Yellow Enzyme family	0.6369
>C770_GR4pC0090 Putative translation initiation inhibitor, yjgF family	0.5744
>C770_GR4pC0091 Transcriptional regulator	0.6497
>C770_GR4pC0098 Plasmid stabilization system protein	0.5144
>C770_GR4pC0100 Lactoylglutathione lyase and related lyase	0.6046
>C770_GR4pC0105 Site-specific recombinase XerD	0.6528
>C770_GR4pC0259 hypothetical protein	0.5714
>C770_GR4pC0265 Plasmid stabilization system protein	0.5483
>C770_GR4pC0292 O-Methyltransferase involved in polyketide biosynthesis	0.6022
>C770_GR4pC0294 putative transcriptional regulator	0.585
>C770_GR4pC0295 Arabinose efflux permease	0.61
>C770_GR4pC0296 putative nucleoside-diphosphate-sugar epimerase	0.6261
>C770_GR4pC0297 Transcriptional regulator	0.6228
>C770_GR4pC0304 cAMP-binding proteins - catabolite gene activator and regulatory subunit of cAMP-dependent protein kinase	0.542
>C770_GR4pC0306 Permeases of the drug/metabolite transporter (DMT) superfamily	0.586
>C770_GR4pC0307 Transcriptional regulator	0.6154
>C770_GR4pC0308 2-polyprenyl-6-methoxyphenol hydroxylase and related FAD-dependent oxidoreductase	0.5992
>C770_GR4pC0309 Arabinose efflux permease	0.6181
>C770_GR4pC0310 NAD(P)H:quinone oxidoreductase, type IV	0.6101
>C770_GR4pC0311 Transcriptional regulator	0.6373
>C770_GR4pC0313 putative nucleotide kinase (related to CMP and AMP kinases)	0.5878
>C770_GR4pC0328 hypothetical protein	0.5302
>C770_GR4pC0329 hypothetical protein	0.5694
>C770_GR4pC0330 hypothetical protein	0.5571
>C770_GR4pC0332 Di- and tricarboxylate transporter	0.5642
>C770_GR4pC0333 Na+/H+ antiporter NhaA	0.6026
>C770_GR4pC0334 Protein of unknown function (DUF1488)	0.5385
>C770_GR4pC0336 hypothetical protein	0.5341
>C770_GR4pC0339 penicillin-binding protein, 1A family	0.5942
>C770_GR4pC0342 Subtilisin-like serine protease	0.5766
>C770_GR4pC0344 methionine-S-sulfoxide reductase	0.6121
>C770_GR4pC0345 methionine-R-sulfoxide reductase	0.5828
>C770_GR4pC0346 Transcriptional regulator	0.622
>C770_GR4pC0347 Thioredoxin reductase	0.6116
>C770_GR4pC0369 Glycine/D-amino acid oxidases (deaminating)	0.644
>C770_GR4pC0370 Transcriptional regulator	0.5506
>C770_GR4pC0371 ATPase component of various ABC-type transport systems, containing duplicated ATPase	0.6189
>C770_GR4pC0372 ABC-type dipeptide/oligopeptide/nickel transport systems, permease component	0.597
>C770_GR4pC0373 ABC-type dipeptide/oligopeptide/nickel transport systems, permease component	0.5949
>C770_GR4pC0374 ABC-type dipeptide transport system, periplasmic component	0.5896
>C770_GR4pC0376 Adenosylmethionine-8-amino-7-oxononanoate aminotransferase	0.6339
>C770_GR4pC0377 putative acyltransferase	0.6679
>C770_GR4pC0378 2-haloalkanoic acid dehalogenase, type II	0.5751
>C770_GR4pC0379 Glycine/D-amino acid oxidases (deaminating)	0.6243
>C770_GR4pC0381 bifunctional tartrate dehydrogenase	0.6186
>C770_GR4pC0382 NAD-dependent aldehyde dehydrogenase	0.6427
>C770_GR4pC0383 putative enzyme of the cupin superfamily	0.5869
>C770_GR4pC0384 bifunctional phosphoglycerate dehydrogenase and related dehydrogenase	0.633
>C770_GR4pC0385 acetylornithine deacetylase (ArgE)	0.6497
>C770_GR4pC0386 hypothetical protein	0.5991
>C770_GR4pC0387 Glucose/sorbosone dehydrogenase	0.6116
>C770_GR4pC0391 Transcriptional regulator	0.6042
>C770_GR4pC0392 AraC-type DNA-binding domain-containing protein	0.5938
>C770_GR4pC0393 AraC-type DNA-binding domain-containing protein	0.5552
>C770_GR4pC0394 AraC-type DNA-binding domain-containing protein	0.5792
>C770_GR4pC0395 Amidases related to nicotinamidase	0.6019
>C770_GR4pC0396 XapX domain protein	0.5833
>C770_GR4pC0397 putative metal-dependent hydrolase with the TIM-barrel fold	0.6142
>C770_GR4pC0399 Arabinose efflux permease	0.6107
>C770_GR4pC0400 Zn-dependent hydrolase, including glyoxylase	0.6193
>C770_GR4pC0401 putative hydrolases or acyltransferases (alpha/beta hydrolase superfamily)	0.5857
>C770_GR4pC0403 K+ transporter	0.5671
>C770_GR4pC0407 hypothetical protein	0.531
>C770_GR4pC0410 Transcriptional regulator	0.6016
>C770_GR4pC0411 hypothetical protein	0.542
>C770_GR4pC0414 hypothetical protein	0.5553
>C770_GR4pC0416 hypothetical protein	0.5776
>C770_GR4pC0417 hypothetical protein	0.5944
>C770_GR4pC0418 hypothetical protein	0.588
>C770_GR4pC0419 4-aminobutyrate aminotransferase and related aminotransferase	0.6195
>C770_GR4pC0420 Putative homoserine kinase type II (protein kinase fold)	0.618
>C770_GR4pC0421 Transcriptional regulator	0.6209
>C770_GR4pC0423 Spermidine/putrescine-binding periplasmic protein	0.5762
>C770_GR4pC0424 spermidine/putrescine ABC transporter ATP-binding subunit	0.6164
>C770_GR4pC0425 ABC-type spermidine/putrescine transport system, permease component I	0.6122
>C770_GR4pC0426 ABC-type spermidine/putrescine transport system, permease component II	0.6231
>C770_GR4pC0427 hypothetical protein	0.5694
>C770_GR4pC0429 AraC-type DNA-binding domain-containing protein	0.5463
>C770_GR4pC0430 TonB-dependent siderophore receptor	0.5403
>C770_GR4pC0431 ABC-type Fe3+-hydroxamate transport system, periplasmic component	0.565
>C770_GR4pC0432 ABC-type Fe3+-siderophore transport system, permease component	0.6169
>C770_GR4pC0433 ABC-type enterobactin transport system, permease component	0.5981
>C770_GR4pC0434 ABC-type cobalamin/Fe3+-siderophores transport systems, ATPase component	0.6107
>C770_GR4pC0435 Siderophore-interacting protein	0.588
>C770_GR4pC0437 Transposase-like protein	0.5945
>C770_GR4pC0438 Transposase-like protein	0.6012
>C770_GR4pC0441 Transcriptional regulator	0.5791
>C770_GR4pC0442 Flavodoxin reductases (ferredoxin-NADPH reductases) family 1	0.5508
>C770_GR4pC0444 Ferredoxin subunits of nitrite reductase and ring-hydroxylating dioxygenase	0.5527
>C770_GR4pC0445 NAD-dependent aldehyde dehydrogenase	0.5828
>C770_GR4pC0446 ABC-type proline/glycine betaine transport systems, periplasmic component	0.5335
>C770_GR4pC0447 putative hydrolases or acyltransferases (alpha/beta hydrolase superfamily)	0.536
>C770_GR4pC0448 transcriptional repressor BetI	0.555
>C770_GR4pC0449 Transcriptional regulator containing an amidase domain and an AraC-type DNA-binding HTH domain	0.569
>C770_GR4pC0450 Amidases related to nicotinamidase	0.5746
>C770_GR4pC0453 Arginase/agmatinase/formimionoglutamate hydrolase, arginase family	0.6431
>C770_GR4pC0454 putative transcriptional regulator	0.5493
>C770_GR4pC0457 hypothetical protein	0.5296
>C770_GR4pC0458 hypothetical protein	0.5121
>C770_GR4pC0459 Cell shape-determining protein	0.5695
>C770_GR4pC0460 hypothetical protein	0.5681
>C770_GR4pC0461 Response regulator	0.587
>C770_GR4pC0462 Response regulator	0.5853
>C770_GR4pC0463 His Kinase A (phosphoacceptor) domain/Histidine kinase-, DNA gyrase B-, and HSP90-like ATPase	0.5681
>C770_GR4pC0464 Arylsulfatase A-related enzyme	0.5706
>C770_GR4pC0465 Phosphoserine phosphatase	0.5707
>C770_GR4pC0467 Imidazolonepropionase and related amidohydrolase	0.6003
>C770_GR4pC0478 hypothetical protein	0.5723
>C770_GR4pC0481 Transcriptional regulator	0.5689
>C770_GR4pC0482 Ketosteroid isomerase-related protein	0.5755
>C770_GR4pC0483 Dehydrogenases with different specificities (related to short-chain alcohol dehydrogenases)	0.6049
>C770_GR4pC0484 hypothetical protein	0.6162
>C770_GR4pC0486 Transcriptional regulator	0.62
>C770_GR4pC0490 Transcriptional regulator	0.5922
>C770_GR4pC0491 Kef-type K+ transport system, predicted NAD-binding component	0.5582
>C770_GR4pC0492 P pilus assembly protein, chaperone PapD	0.577
>C770_GR4pC0501 SAM domain (Sterile alpha motif)/Adenylate and Guanylate cyclase catalytic domain protein	0.6094
>C770_GR4pC0503 putative ester cyclase	0.4858
>C770_GR4pC0506 Beta-glucanase/Beta-glucan synthetase	0.562
>C770_GR4pC0508 Transposase	0.5607
>C770_GR4pC0509 hypothetical protein	0.5567
>C770_GR4pC0510 putative integral membrane protein	0.5923
>C770_GR4pC0511 Small-conductance mechanosensitive channel	0.5464
>C770_GR4pC0512 hypothetical protein	0.6196
>C770_GR4pC0513 putative membrane protein (DUF2134)	0.5824
>C770_GR4pC0514 Flp pilus assembly protein, protease CpaA	0.6059
>C770_GR4pC0515 Flp pilus assembly protein CpaB	0.6185
>C770_GR4pC0516 Flp pilus assembly protein, ATPase CpaE	0.6196
>C770_GR4pC0517 Flp pilus assembly protein TadG	0.643
>C770_GR4pC0518 Flp pilus assembly protein, pilin Flp	0.5774
>C770_GR4pC0519 Flp pilus assembly protein, ATPase CpaF	0.6148
>C770_GR4pC0520 Flp pilus assembly protein TadB	0.6106
>C770_GR4pC0521 Flp pilus assembly protein TadC	0.6189
>C770_GR4pC0522 Chemotaxis response regulator containing a CheY-like receiver domain and a methylesterase domain	0.6196
>C770_GR4pC0523 Chemotaxis protein histidine kinase and related kinase	0.613
>C770_GR4pC0524 Methyl-accepting chemotaxis protein	0.6068
>C770_GR4pC0525 Chemotaxis signal transduction protein	0.6111
>C770_GR4pC0526 Methylase of chemotaxis methyl-accepting protein	0.635
>C770_GR4pC0527 Response regulator containing a CheY-like receiver domain and an HTH DNA-binding domain	0.5903
>C770_GR4pC0528 PAS domain S-box/diguanylate cyclase (GGDEF) domain protein	0.5935
>C770_GR4pC0529 protein-L-isoaspartate(D-aspartate) O-methyltransferase	0.5949
>C770_GR4pC0530 NADH:ubiquinone oxidoreductase subunit 6 (chain J)	0.6165
>C770_GR4pC0531 NADH:ubiquinone oxidoreductase subunit 11 or 4L (chain K)	0.56
>C770_GR4pC0532 Formate hydrogenlyase subunit 3/Multisubunit Na+/H+ antiporter, MnhD subunit	0.616
>C770_GR4pC0534 Formate hydrogenlyase subunit 3/Multisubunit Na+/H+ antiporter, MnhD subunit	0.6257
>C770_GR4pC0535 proton-translocating NADH-quinone oxidoreductase, chain M	0.6096
>C770_GR4pC0536 proton-translocating NADH-quinone oxidoreductase, chain N	0.5964
>C770_GR4pC0541 NADH:ubiquinone oxidoreductase subunit 3 (chain A)	0.5943
>C770_GR4pC0542 NADH-quinone oxidoreductase, B subunit	0.6188
>C770_GR4pC0543 NADH (or F420H2) dehydrogenase, subunit C	0.6117
>C770_GR4pC0544 NADH dehydrogenase I, D subunit	0.613
>C770_GR4pC0545 NADH-quinone oxidoreductase, E subunit	0.6448
>C770_GR4pC0546 NADH-quinone oxidoreductase, F subunit	0.635
>C770_GR4pC0547 NADH-quinone oxidoreductase, chain G	0.6319
>C770_GR4pC0548 putative signal-transduction protein containing cAMP-binding and CBS domains	0.5982
>C770_GR4pC0549 NADH-quinone oxidoreductase, chain I	0.5957
>C770_GR4pC0550 NADH:ubiquinone oxidoreductase subunit 1 (chain H)	0.5671
>C770_GR4pC0551 hypothetical protein	0.5503
>C770_GR4pC0552 putative ABC-type transport system, permease component	0.6122
>C770_GR4pC0553 ABC-type uncharacterized transport system, permease component	0.6158
>C770_GR4pC0554 ABC-type uncharacterized transport systems, ATPase component	0.6204
>C770_GR4pC0555 putative ABC-type transport system, periplasmic component/surface lipoprotein	0.6071
>C770_GR4pC0556 Transcriptional regulator	0.6449
>C770_GR4pC0557 Phenylpropionate dioxygenase and related ring-hydroxylating dioxygenase, large terminal subunit	0.5972
>C770_GR4pC0558 Phenylpropionate dioxygenase and related ring-hydroxylating dioxygenase, large terminal subunit	0.6179
>C770_GR4pC0559 Flavodoxin reductases (ferredoxin-NADPH reductases) family 1	0.6315
>C770_GR4pC0560 Glutathione S-transferase	0.6031
>C770_GR4pC0561 bifunctional serine-pyruvate aminotransferase/archaeal aspartate aminotransferase	0.6315
>C770_GR4pC0563 Transcriptional regulator	0.5852
>C770_GR4pC0564 Aerobic-type carbon monoxide dehydrogenase, small subunit CoxS/CutS-like protein	0.6149
>C770_GR4pC0565 Aerobic-type carbon monoxide dehydrogenase, large subunit CoxL/CutL-like protein	0.6426
>C770_GR4pC0566 hypothetical protein	0.6275
>C770_GR4pC0567 Arabinose efflux permease	0.6002
>C770_GR4pC0569 Glycine cleavage system T protein (aminomethyltransferase)	0.6203
>C770_GR4pC0570 Transcriptional regulator	0.5989
>C770_GR4pC0571 Trimethylamine:corrinoid methyltransferase	0.6262
>C770_GR4pC0572 Transcriptional regulator containing an amidase domain and an AraC-type DNA-binding HTH domain	0.6162
>C770_GR4pC0573 Xaa-Pro aminopeptidase	0.5906
>C770_GR4pC0574 Amidases related to nicotinamidase	0.6165
>C770_GR4pC0575 ABC-type proline/glycine betaine transport systems, permease component	0.5924
>C770_GR4pC0576 glycine betaine/L-proline transport ATP binding subunit	0.6092
>C770_GR4pC0577 ABC-type proline/glycine betaine transport systems, permease component	0.6375
>C770_GR4pC0578 Periplasmic glycine betaine/choline-binding (lipo)protein of an ABC-type transport system (osmoprotectant binding protein)	0.5912
>C770_GR4pC0579 L-alanine-DL-glutamate epimerase and related enzymes of enolase superfamily	0.6123
>C770_GR4pC0580 Malate/L-lactate dehydrogenase	0.6487
>C770_GR4pC0581 Protein of unknown function (DUF2384)	0.6331
>C770_GR4pC0582 hypothetical protein	0.6066
>C770_GR4pC0583 AraC-type DNA-binding domain-containing protein	0.6282
>C770_GR4pC0584 Dehydrogenases with different specificities (related to short-chain alcohol dehydrogenases)	0.6614
>C770_GR4pC0585 acetyl-CoA acetyltransferase	0.649
>C770_GR4pC0587 Arabinose efflux permease	0.6369
>C770_GR4pC0588 hypothetical protein	0.5759
>C770_GR4pC0589 Transcriptional regulator	0.6312
>C770_GR4pC0590 5-dehydro-4-deoxyglucarate dehydratase	0.6224
>C770_GR4pC0591 ABC-type dipeptide transport system, periplasmic component	0.6135
>C770_GR4pC0592 ABC-type dipeptide/oligopeptide/nickel transport systems, permease component	0.6098
>C770_GR4pC0593 ABC-type dipeptide/oligopeptide/nickel transport systems, permease component	0.6284
>C770_GR4pC0594 ATPase component of various ABC-type transport systems, containing duplicated ATPase	0.623
>C770_GR4pC0595 Lactoylglutathione lyase and related lyase	0.6047
>C770_GR4pC0596 Threonine dehydrogenase and related Zn-dependent dehydrogenase	0.6036
>C770_GR4pC0597 Transcriptional regulator	0.5616
>C770_GR4pC0598 ABC-type sugar transport system, periplasmic component	0.5946
>C770_GR4pC0599 Ribose/xylose/arabinose/galactoside ABC-type transport systems, permease component	0.5971
>C770_GR4pC0600 ABC-type sugar transport system, ATPase component	0.5938
>C770_GR4pC0601 Ribose/xylose/arabinose/galactoside ABC-type transport systems, permease component	0.6187
>C770_GR4pC0602 Threonine dehydrogenase and related Zn-dependent dehydrogenase	0.6395
>C770_GR4pC0603 NAD-dependent aldehyde dehydrogenase	0.6158
>C770_GR4pC0604 Choline dehydrogenase-related flavoprotein	0.6158
>C770_GR4pC0605 putative transcriptional regulators containing the CopG/Arc/MetJ DNA-binding domain	0.5495
>C770_GR4pC0607 Aldo/keto reductase, related to diketogulonate reductase	0.5726
>C770_GR4pC0608 Acyl CoA:acetate/3-ketoacid CoA transferase	0.6195
>C770_GR4pC0609 Enoyl-CoA hydratase/carnithine racemase	0.6602
>C770_GR4pC0610 Putative glycerate kinase	0.6492
>C770_GR4pC0611 putative oxidoreductases (related to aryl-alcohol dehydrogenases)	0.6095
>C770_GR4pC0612 Acyl-CoA dehydrogenase	0.6167
>C770_GR4pC0613 Dehydrogenases with different specificities (related to short-chain alcohol dehydrogenases)	0.6332
>C770_GR4pC0614 Protein of unknown function (DUF993)	0.6318
>C770_GR4pC0615 Sugar phosphate isomerase/epimerase	0.6316
>C770_GR4pC0617 Electron transfer flavoprotein, alpha subunit	0.6354
>C770_GR4pC0618 Transcriptional regulator	0.6
>C770_GR4pC0619 Glycine/D-amino acid oxidases (deaminating)	0.647
>C770_GR4pC0620 NADH dehydrogenase/NADH:ubiquinone oxidoreductase 75 kD subunit (chain G)	0.6157
>C770_GR4pC0621 putative NAD(FAD)-dependent dehydrogenase	0.6644
>C770_GR4pC0622 ABC-type dipeptide transport system, periplasmic component	0.5872
>C770_GR4pC0624 Asp-tRNAAsn/Glu-tRNAGln amidotransferase A subunit and related amidase	0.6277
>C770_GR4pC0625 ABC-type dipeptide transport system, periplasmic component	0.5924
>C770_GR4pC0626 ABC-type dipeptide/oligopeptide/nickel transport systems, permease component	0.6078
>C770_GR4pC0627 ABC-type dipeptide/oligopeptide/nickel transport systems, permease component	0.6259
>C770_GR4pC0628 oligopeptide/dipeptide ABC transporter, ATP-binding protein, C-terminal domain protein	0.6362
>C770_GR4pC0629 oligopeptide/dipeptide ABC transporter, ATP-binding protein, C-terminal domain protein	0.6422
>C770_GR4pC0630 Sulfite exporter TauE/SafE	0.6185
>C770_GR4pC0633 ABC-type sugar transport system, periplasmic component	0.5616
>C770_GR4pC0634 ABC-type sugar transport systems, permease component	0.5414
>C770_GR4pC0635 ABC-type sugar transport system, permease component	0.567
>C770_GR4pC0636 Protein of unknown function (DUF3606)	0.6278
>C770_GR4pC0639 putative lactoylglutathione lyase	0.5887
>C770_GR4pC0640 protein of unknown function (DUF1206)	0.5739
>C770_GR4pC0646 Sugar phosphate isomerase/epimerase	0.5842
>C770_GR4pC0647 Sugar phosphate isomerase/epimerase	0.5876
>C770_GR4pC0648 L-alanine-DL-glutamate epimerase and related enzymes of enolase superfamily	0.605
>C770_GR4pC0649 Transcriptional regulator	0.6043
>C770_GR4pC0650 Phosphoglycerate dehydrogenase and related dehydrogenase	0.6152
>C770_GR4pC0651 ABC-type sugar transport systems, ATPase component	0.6024
>C770_GR4pC0652 ABC-type sugar transport systems, ATPase component	0.5845
>C770_GR4pC0654 ABC-type sugar transport system, permease component	0.5695
>C770_GR4pC0655 ABC-type sugar transport systems, permease component	0.536
>C770_GR4pC0656 ABC-type sugar transport system, periplasmic component	0.5456
>C770_GR4pC0657 Bacterial regulatory protein, tetR family	0.6418
>C770_GR4pC0658 hypothetical protein	0.6307
>C770_GR4pC0659 putative TIM-barrel enzyme, possibly a dioxygenase	0.6131
>C770_GR4pC0660 Thermophilic glucose-6-phosphate isomerase-related metalloenzyme	0.6083
>C770_GR4pC0664 Sugar phosphate permease	0.5553
>C770_GR4pC0665 putative hydrolases or acyltransferases (alpha/beta hydrolase superfamily)	0.5827
>C770_GR4pC0666 Dihydrofolate reductase	0.6124
>C770_GR4pC0668 hypothetical protein	0.5355
>C770_GR4pC0669 hypothetical protein	0.5891
>C770_GR4pC0670 Transglycosylase SLT domain protein	0.6084
>C770_GR4pC0671 Type IV secretory pathway, VirB2 components (pilins)	0.5758
>C770_GR4pC0672 Type IV secretory pathway, VirB3 component	0.6047
>C770_GR4pC0673 type IV secretion/conjugal transfer ATPase, VirB4 family	0.5998
>C770_GR4pC0674 P-type DNA transfer protein VirB5	0.5894
>C770_GR4pC0676 Type IV secretory pathway, VirB6 component	0.5949
>C770_GR4pC0677 hypothetical protein	0.5513
>C770_GR4pC0678 Type IV secretory pathway, component VirB8	0.5755
>C770_GR4pC0679 P-type conjugative transfer protein VirB9	0.615
>C770_GR4pC0680 Type IV secretory pathway, VirB10 component	0.6017
>C770_GR4pC0681 P-type DNA transfer ATPase VirB11	0.5571
>C770_GR4pC0682 Arabinose efflux permease	0.6127
>C770_GR4pC0683 Transcriptional regulator	0.5928
>C770_GR4pC0704 hypothetical protein	0.575
>C770_GR4pC0717 periplasmic nitrate reductase, NapE protein	0.6393
>C770_GR4pC0718 ferredoxin-type protein NapF	0.6707
>C770_GR4pC0719 Uncharacterized protein involved in formation of periplasmic nitrate reductase	0.593
>C770_GR4pC0720 periplasmic nitrate reductase, large subunit	0.6043
>C770_GR4pC0721 Nitrate reductase cytochrome c-type subunit	0.6446
>C770_GR4pC0722 periplasmic nitrate (or nitrite) reductase c-type cytochrome, NapC/NirT family	0.6137
>C770_GR4pC0724 PAS domain S-box	0.5967
>C770_GR4pC0725 Response regulator	0.5686
>C770_GR4pC0726 hypothetical protein	0.5826
>C770_GR4pC0729 putative flavin-nucleotide-binding protein	0.585
>C770_GR4pC0730 cytochrome c oxidase, cbb3-type, subunit I	0.5993
>C770_GR4pC0731 cytochrome c oxidase, cbb3-type, subunit II	0.6036
>C770_GR4pC0732 Cbb3-type cytochrome oxidase, subunit 3	0.5667
>C770_GR4pC0733 cytochrome c oxidase, cbb3-type, subunit III	0.6171
>C770_GR4pC0734 cytochrome c oxidase accessory protein FixG	0.6298
>C770_GR4pC0735 putative integral membrane protein linked to a cation pump	0.5988
>C770_GR4pC0736 copper-(or silver)-translocating P-type ATPase/heavy metal-(Cd/Co/Hg/Pb/Zn)-translocating P-type ATPase	0.6196
>C770_GR4pC0737 cytochrome oxidase maturation protein, cbb3-type	0.5636
>C770_GR4pC0738 cAMP-binding proteins - catabolite gene activator and regulatory subunit of cAMP-dependent protein kinase	0.5914
>C770_GR4pC0740 hypothetical protein	0.6231
>C770_GR4pC0741 Putative copper export protein	0.6211
>C770_GR4pC0742 iron-sulfur cluster repair di-iron protein	0.6369
>C770_GR4pC0744 hypothetical protein	0.5773
>C770_GR4pC0745 Hemoglobin-like flavoprotein	0.5823
>C770_GR4pC0767 putative nucleic acid-binding protein, contains PIN domain	0.5672
>C770_GR4pC0802 hypothetical protein	0.5544
>C770_GR4pC0818 The (Largely Gram-negative Bacterial) Hydrophobe/Amphiphile Efflux-1 (HAE1) Family	0.6147
>C770_GR4pC0926 putative transcription regulator containing HTH domain	0.5397
>C770_GR4pC0930 hypothetical protein	0.5686
>C770_GR4pC0950 hypothetical protein	0.5484
>C770_GR4pC0951 Arylsulfatase A-related enzyme	0.5865
>C770_GR4pC0954 His Kinase A (phosphoacceptor) domain/Histidine kinase-, DNA gyrase B-, and HSP90-like ATPase	0.5661
>C770_GR4pC0959 Small-conductance mechanosensitive channel	0.6205
>C770_GR4pC0963 TraC-like protein	0.5719
>C770_GR4pC0964 Conjugal transfer protein TraD	0.6582
>C770_GR4pC0965 Ti-type conjugative transfer system protein TraG	0.6046
>C770_GR4pC0971 hypothetical protein	0.6111
>C770_GR4pC0972 Protein of unknown function (DUF2493)	0.6273
>C770_GR4pC0973 hypothetical protein	0.6696
>C770_GR4pC0974 hypothetical protein	0.6186
>C770_GR4pC0977 Protein of unknown function (DUF1173)	0.6069
>C770_GR4pC0979 hypothetical protein	0.5951
>C770_GR4pC0980 Antirestriction protein	0.5577
>C770_GR4pC0985 DNA-directed DNA polymerase III (polc)	0.6158
>C770_GR4pC0987 hypothetical protein	0.6397
>C770_GR4pC0993 hypothetical protein	0.6003
>C770_GR4pC0995 glucosamine--fructose-6-phosphate aminotransferase (isomerizing)	0.6057
>C770_GR4pC0996 RND family efflux transporter, MFP subunit	0.5695
>C770_GR4pC0997 Cation/multidrug efflux pump	0.5371
>C770_GR4pC1000 nitrogenase molybdenum-iron cofactor biosynthesis protein NifN	0.5578
>C770_GR4pC1001 Transcriptional regulator	0.5433
>C770_GR4pC1002 Nodulation protein A (NodA)	0.5527
>C770_GR4pC1003 putative xylanase/chitin deacetylase	0.573
>C770_GR4pC1004 Glycosyltransferase, probably involved in cell wall biogenesis	0.5438
>C770_GR4pC1005 ATP-binding ABC transporter family nodulation protein NodI	0.5718
>C770_GR4pC1006 ABC-2 type transporter, NodJ family	0.5547
>C770_GR4pC1009 bifunctional sulfate adenylyltransferase, large subunit	0.5985
>C770_GR4pC1010 sulfate adenylyltransferase, small subunit	0.5886
>C770_GR4pC1012 3-oxoacyl-(acyl-carrier-protein) reductase	0.5714
>C770_GR4pC1014 3-oxoacyl-(acyl-carrier-protein) synthase	0.6103
>C770_GR4pC1015 Acyl carrier protein	0.5412
>C770_GR4pC1017 Sulfotransferase domain protein	0.5277
>C770_GR4pC1018 Transcriptional regulator	0.6043
>C770_GR4pC1023 Transcriptional regulator	0.5304
>C770_GR4pC1024 Exopolysaccharide production repressor	0.5309
>C770_GR4pC1028 ferredoxin III, nif-specific	0.5905
>C770_GR4pC1030 nitrogen fixation protein NifX	0.5333
>C770_GR4pC1036 nitrogenase molybdenum-iron cofactor biosynthesis protein NifE	0.5679
>C770_GR4pC1037 nitrogenase molybdenum-iron protein beta chain	0.5452
>C770_GR4pC1038 nitrogenase molybdenum-iron protein alpha chain	0.536
>C770_GR4pC1039 nitrogenase iron protein	0.5758
>C770_GR4pC1041 Electron transfer flavoprotein, beta subunit	0.6058
>C770_GR4pC1042 Electron transfer flavoprotein, alpha subunit	0.5712
>C770_GR4pC1043 Dehydrogenases (flavoproteins)	0.554
>C770_GR4pC1044 Ferredoxin-like protein	0.5918
>C770_GR4pC1045 Nif-specific regulatory protein	0.5379
>C770_GR4pC1046 nitrogenase cofactor biosynthesis protein NifB	0.5639
>C770_GR4pC1047 Indolepyruvate ferredoxin oxidoreductase, alpha and beta subunits	0.5729
>C770_GR4pC1048 putative nitrogen fixation protein FixT	0.5784
>C770_GR4pC1049 hypothetical protein	0.5566
>C770_GR4pC1050 Cell shape-determining protein	0.5386
>C770_GR4pC1051 succinate-semialdehyde dehydrogenase	0.5952
>C770_GR4pC1052 ABC-type spermidine/putrescine transport systems, ATPase component	0.571
>C770_GR4pC1053 ABC-type spermidine/putrescine transport system, permease component II	0.5388
>C770_GR4pC1054 ABC-type spermidine/putrescine transport system, permease component I	0.5853
>C770_GR4pC1055 Spermidine/putrescine-binding periplasmic protein	0.5734
>C770_GR4pC1056 NIPSNAP protein	0.5494
>C770_GR4pC1057 NAD-dependent aldehyde dehydrogenase	0.6188
>C770_GR4pC1058 Coenzyme F420-dependent N5,N10-methylene tetrahydromethanopterin reductase and related flavin-dependent oxidoreductase	0.5819
>C770_GR4pC1059 Conserved protein/domain typically associated with flavoprotein oxygenase, DIM6/NTAB family	0.5734
>C770_GR4pC1060 putative hydrolases or acyltransferases (alpha/beta hydrolase superfamily)	0.5752
>C770_GR4pC1061 Protein of unknown function (DUF1185)	0.5933
>C770_GR4pC1062 Transcriptional regulator	0.5714
>C770_GR4pC1063 Sulfatase	0.4985
>C770_GR4pC1064 Ribosomal protein L11 methylase	0.5119
>C770_GR4pC1066 Acetyltransferase (isoleucine patch superfamily)	0.6047
>C770_GR4pC1068 cytochrome c oxidase, cbb3-type, subunit III	0.6051
>C770_GR4pC1070 cytochrome c oxidase, cbb3-type, subunit II	0.5926
>C770_GR4pC1071 cytochrome c oxidase, cbb3-type, subunit I	0.5844
>C770_GR4pC1076 Transcriptional regulator	0.5602
>C770_GR4pC1080 Conserved protein/domain typically associated with flavoprotein oxygenase, DIM6/NTAB family	0.5797
>C770_GR4pC1081 Flavodoxin reductases (ferredoxin-NADPH reductases) family 1	0.6072
>C770_GR4pC1082 Phenylpropionate dioxygenase and related ring-hydroxylating dioxygenase, large terminal subunit	0.5874
>C770_GR4pC1083 Transcriptional regulator	0.5742
>C770_GR4pC1085 putative transcriptional regulator	0.522
>C770_GR4pC1090 chaperonin GroL	0.611
>C770_GR4pC1092 Cold shock protein	0.5373
>C770_GR4pC1124 hypothetical protein	0.598
>C770_GR4pC1125 Protein of unknown function (DUF2950)	0.5791
>C770_GR4pC1137 Multidrug resistance efflux pump	0.5925
>C770_GR4pC1138 hypothetical protein	0.5988
>C770_GR4pC1253 Response regulator containing CheY-like receiver, AAA-type ATPase, and DNA-binding domains	0.544
>C770_GR4pC1256 Protein of unknown function (DUF2393)	0.5563
>C770_GR4pC1257 putative transcriptional regulator	0.5995
>C770_GR4pC1259 Methylase involved in ubiquinone/menaquinone biosynthesis	0.624
>C770_GR4pC1284 hypothetical protein	0.5632
>C770_GR4pC1285 intracellular protease, PfpI family	0.612
>C770_GR4pC1286 ABC-type sugar transport system, periplasmic component	0.5691
>C770_GR4pC1287 Ribose/xylose/arabinose/galactoside ABC-type transport systems, permease component	0.6254
>C770_GR4pC1288 ABC-type sugar transport system, ATPase component	0.6126
>C770_GR4pC1289 Transcriptional regulator	0.6174
>C770_GR4pC1290 Malate/L-lactate dehydrogenase	0.6267
>C770_GR4pC1291 Alcohol dehydrogenase, class IV	0.6541
>C770_GR4pC1292 NAD-dependent aldehyde dehydrogenase	0.6194
>C770_GR4pC1293 Esterase/lipase	0.6335
>C770_GR4pC1295 DNA polymerase III, epsilon subunit and related 3-5 exonuclease	0.5825
>C770_GR4pC1296 hypothetical protein	0.6209
>C770_GR4pC1297 tripartite ATP-independent periplasmic transporter solute receptor, DctP family	0.5719
>C770_GR4pC1298 TRAP transporter, DctM subunit	0.5953
>C770_GR4pC1299 TRAP-type C4-dicarboxylate transport system, small permease component	0.5706
>C770_GR4pC1300 Fumarylacetoacetate (FAA) hydrolase family protein	0.603
>C770_GR4pC1301 Transcriptional regulator	0.6072
>C770_GR4pC1302 FAD/FMN-containing dehydrogenase	0.6126
>C770_GR4pC1303 Nucleoside-diphosphate-sugar epimerase	0.6269
>C770_GR4pC1304 3-hydroxyisobutyrate dehydrogenase and related beta-hydroxyacid dehydrogenase	0.6519
>C770_GR4pC1305 Dihydroxyacid dehydratase/phosphogluconate dehydratase	0.6323
>C770_GR4pC1306 alpha,alpha-trehalose-phosphate synthase [UDP-forming]	0.5882
>C770_GR4pC1307 Transcription elongation factor	0.5974
>C770_GR4pC1308 Transcription elongation factor	0.5976
>C770_GR4pC1309 Glutamate dehydrogenase/leucine dehydrogenase	0.5952
>C770_GR4pC1310 Glucose/sorbosone dehydrogenase	0.6414
>C770_GR4pC1311 Major Facilitator Superfamily	0.6025
>C770_GR4pC1312 Transcriptional regulator	0.6244
>C770_GR4pC1313 Transcriptional regulator	0.6109
>C770_GR4pC1314 NAD-dependent aldehyde dehydrogenase	0.6329
>C770_GR4pC1315 ABC-type sugar transport system, periplasmic component	0.6065
>C770_GR4pC1316 Ribose/xylose/arabinose/galactoside ABC-type transport systems, permease component	0.6234
>C770_GR4pC1317 ABC-type sugar transport system, ATPase component	0.5687
>C770_GR4pC1318 5-keto 4-deoxyuronate isomerase	0.6167
>C770_GR4pC1319 hypothetical protein	0.523
>C770_GR4pC1320 hypothetical protein	0.5909
>C770_GR4pC1323 Response regulator containing a CheY-like receiver domain and an HTH DNA-binding domain	0.5917
>C770_GR4pC1324 Signal transduction histidine kinase	0.6305
>C770_GR4pC1326 ABC-type sugar transport system, periplasmic component	0.5991
>C770_GR4pC1327 ABC-type sugar transport system, ATPase component	0.6296
>C770_GR4pC1328 Ribose/xylose/arabinose/galactoside ABC-type transport systems, permease component	0.6381
>C770_GR4pC1329 Ribose/xylose/arabinose/galactoside ABC-type transport systems, permease component	0.6074
>C770_GR4pC1330 Gluconolactonase	0.6075
>C770_GR4pC1331 putative transcriptional regulator	0.5864
>C770_GR4pC1332 hypothetical protein	0.5758
>C770_GR4pC1333 Transcriptional regulator	0.5726
>C770_GR4pC1334 hypothetical protein	0.5896
>C770_GR4pC1335 Dehydrogenases with different specificities (related to short-chain alcohol dehydrogenases)	0.5594
>C770_GR4pC1336 Arabinose efflux permease	0.5863
>C770_GR4pC1338 Cold shock protein	0.4975
>C770_GR4pC1339 phenazine biosynthesis protein PhzF family	0.6103
>C770_GR4pC1340 Transcriptional regulator	0.6175
>C770_GR4pC1344 Small-conductance mechanosensitive channel	0.5162
>C770_GR4pC1345 polyphosphate kinase 2, PA0141 family	0.5632
>C770_GR4pC1346 hydrolase of the alpha/beta superfamily	0.5851
>C770_GR4pC1347 Methylase involved in ubiquinone/menaquinone biosynthesis	0.6143
>C770_GR4pC1348 Methylase involved in ubiquinone/menaquinone biosynthesis	0.5877
>C770_GR4pC1349 hypothetical protein	0.5822
>C770_GR4pC1350 hypothetical protein	0.5952
>C770_GR4pC1351 Flp pilus assembly protein, secretin CpaC	0.5665
>C770_GR4pC1352 Transcriptional regulator	0.6057
>C770_GR4pC1353 TRAP-type C4-dicarboxylate transport system, periplasmic component	0.5808
>C770_GR4pC1354 TRAP-type C4-dicarboxylate transport system, small permease component	0.6138
>C770_GR4pC1356 Malonyl-CoA decarboxylase (MCD)	0.6193
>C770_GR4pC1357 Acyl-CoA synthetases (AMP-forming)/AMP-acid ligases II	0.6188
>C770_GR4pC1358 Transcription elongation factor	0.5771
>C770_GR4pC1359 hypothetical protein	0.616
>C770_GR4pC1361 putative transmembrane transcriptional regulator (anti-sigma factor)	0.6296
>C770_GR4pC1362 DNA-directed RNA polymerase specialized sigma subunit, sigma24-like protein	0.6074
>C770_GR4pC1363 Subtilisin-like serine protease	0.6388
>C770_GR4pC1365 diguanylate cyclase (GGDEF) domain protein	0.5793
>C770_GR4pC1366 putative permease	0.5979
>C770_GR4pC1367 hypothetical protein	0.5833
>C770_GR4pC1368 hypothetical protein	0.6252
>C770_GR4pC1369 hypothetical protein	0.5579
>C770_GR4pC1370 Fatty acid desaturase	0.6083
>C770_GR4pC1371 hypothetical protein	0.6508
>C770_GR4pC1372 Cold shock protein	0.5556
>C770_GR4pC1373 Co-chaperonin GroES (HSP10)	0.6063
>C770_GR4pC1374 chaperonin GroL	0.6066
>C770_GR4pC1375 hypothetical protein	0.6231
>C770_GR4pC1376 hypothetical protein	0.5697
>C770_GR4pC1378 Cytochrome c, mono- and diheme variants	0.5909
>C770_GR4pC1379 hypothetical protein	0.5655
>C770_GR4pC1380 DnaJ-class molecular chaperone with C-terminal Zn finger domain	0.598
>C770_GR4pC1382 CheY-like receiver	0.5333
>C770_GR4pC1383 Signal transduction histidine kinase	0.5763
>C770_GR4pC1387 ATPase component of various ABC-type transport systems, containing duplicated ATPase	0.6385
>C770_GR4pC1388 ABC-type dipeptide/oligopeptide/nickel transport system, ATPase component	0.6738
>C770_GR4pC1390 ABC-type dipeptide transport system, periplasmic component	0.5975
>C770_GR4pC1391 putative metal-dependent hydrolase with the TIM-barrel fold	0.6543
>C770_GR4pC1392 Transcriptional regulator	0.6443
>C770_GR4pC1393 L-aminopeptidase/D-esterase	0.6976
>C770_GR4pC1394 Branched-chain amino acid aminotransferase/4-amino-4-deoxychorismate lyase	0.6596
>C770_GR4pC1395 BA14K-like protein	0.6104
>C770_GR4pC1396 Putative translation initiation inhibitor, yjgF family	0.5859
>C770_GR4pC1397 EthD protein	0.6242
>C770_GR4pC1398 Lactate dehydrogenase and related dehydrogenase	0.6389
>C770_GR4pC1399 ABC-type polar amino acid transport system, ATPase component	0.6203
>C770_GR4pC1400 ABC-type amino acid transport/signal transduction systems, periplasmic component/domain protein	0.5953
>C770_GR4pC1401 amine acid ABC transporter, permease protein, 3-TM region, His/Glu/Gln/Arg/opine family	0.6147
>C770_GR4pC1402 ABC-type amino acid transport system, permease component	0.5706
>C770_GR4pC1403 Transcriptional regulator	0.6153
>C770_GR4pC1404 Galactose mutarotase-related enzyme	0.6305
>C770_GR4pC1405 Dehydrogenases with different specificities (related to short-chain alcohol dehydrogenases)	0.623
>C770_GR4pC1406 ABC-type sugar transport system, ATPase component	0.5871
>C770_GR4pC1407 Ribose/xylose/arabinose/galactoside ABC-type transport systems, permease component	0.5953
>C770_GR4pC1408 ABC-type sugar transport system, periplasmic component	0.6265
>C770_GR4pC1409 Transcriptional regulator	0.6333
>C770_GR4pC1410 L-alanine-DL-glutamate epimerase and related enzymes of enolase superfamily	0.6204
>C770_GR4pC1411 Transcriptional regulator	0.6175
>C770_GR4pC1412 Transcriptional regulator	0.6346
>C770_GR4pC1414 Dehydrogenases with different specificities (related to short-chain alcohol dehydrogenases)	0.6245
>C770_GR4pC1415 N-acyl-D-glucosamine 2-epimerase	0.6013
>C770_GR4pC1416 L-alanine-DL-glutamate epimerase and related enzymes of enolase superfamily	0.6217
>C770_GR4pC1421 hypothetical protein	0.6174
>C770_GR4pC1422 NADPH:quinone reductase and related Zn-dependent oxidoreductase	0.618
>C770_GR4pC1423 Transcriptional regulator	0.6165
>C770_GR4pC1425 RTX toxins-related Ca2+-binding protein	0.5705
>C770_GR4pC1426 hypothetical protein	0.6178
>C770_GR4pC1427 selenium donor protein	0.6055
>C770_GR4pC1428 hypothetical protein	0.6853
>C770_GR4pC1429 Transglutaminase-like enzyme, putative cysteine protease	0.6066
>C770_GR4pC1437 hypothetical protein	0.5799
>C770_GR4pC1439 selenocysteine-specific elongation factor SelB	0.6221
>C770_GR4pC1440 TPR repeat, SEL1 subfamily	0.6667
>C770_GR4pC1441 seryl-tRNA(sec) selenium transferase	0.6438
>C770_GR4pC1442 formate dehydrogenase accessory protein FdhE	0.6253
>C770_GR4pC1443 formate dehydrogenase, gamma subunit	0.5819
>C770_GR4pC1444 formate dehydrogenase, beta subunit, Fe-S containing	0.6141
>C770_GR4pC1445 Anaerobic dehydrogenase, typically selenocysteine-containing	0.5748
>Sinme_5338 response regulator receiver protein	0.5191
>Sinme_5341 hypothetical protein	0.5586
>Sinme_5343 MerR family transcriptional regulator	0.597
>Sinme_5345 type 11 methyltransferase	0.6305
>Sinme_5347 hypothetical protein	0.5517
>Sinme_5348 PfpI family intracellular protease	0.6188
>Sinme_5349 periplasmic binding protein/LacI transcriptional regulator	0.568
>Sinme_5350 ABC transporter integral membrane protein	0.6244
>Sinme_5351 monosaccharide-transporting ATPase	0.6126
>Sinme_5352 GntR family transcriptional regulator	0.6213
>Sinme_5353 (R)-2-hydroxyacid dehydrogenase	0.6267
>Sinme_5354 alcohol dehydrogenase	0.66
>Sinme_5355 Succinate-semialdehyde dehydrogenase	0.6194
>Sinme_5356 hypothetical protein	0.6275
>Sinme_5358 Exonuclease RNase T and DNA polymerase III	0.5897
>Sinme_5359 hypothetical protein	0.6313
>Sinme_5360 TRAP dicarboxylate transporter subunit DctP	0.5679
>Sinme_5361 TRAP dicarboxylate transporter subunit DctM	0.5851
>Sinme_5362 tripartite AtP-independent periplasmic transporter subunit DctQ	0.5631
>Sinme_5363 fumarylacetoacetate (FAA) hydrolase	0.6063
>Sinme_5364 GntR domain-containing protein	0.603
>Sinme_5365 D-lactate dehydrogenase	0.6098
>Sinme_5366 NAD-dependent epimerase/dehydratase	0.6249
>Sinme_5367 2-hydroxy-3-oxopropionate reductase	0.6485
>Sinme_5368 dihydroxy-acid dehydratase	0.6312
>Sinme_5369 alpha,alpha-trehalose-phosphate synthase	0.5904
>Sinme_5370 GreA/GreB family elongation factor	0.5877
>Sinme_5371 GreA/GreB family elongation factor	0.5929
>Sinme_5372 glutamate dehydrogenase	0.5938
>Sinme_5373 putative membrane-bound dehydrogenase oxidoreductase protein	0.6394
>Sinme_5374 major facilitator superfamily protein	0.6011
>Sinme_5375 regulatory protein TetR	0.6193
>Sinme_5376 GntR family transcriptional regulator	0.6137
>Sinme_5377 aldehyde dehydrogenase	0.6376
>Sinme_5378 periplasmic binding protein/LacI transcriptional regulator	0.6044
>Sinme_5379 ABC transporter integral membrane protein	0.6234
>Sinme_5380 monosaccharide-transporting ATPase	0.5714
>Sinme_5381 4-deoxy-L-threo-5-hexosulose-uronate ketol-isomerase	0.6167
>Sinme_5382 hypothetical protein	0.5172
>Sinme_5383 hypothetical protein	0.5833
>Sinme_5385 response regulator receiver protein	0.5889
>Sinme_5386 GAF sensor signal transduction histidine kinase	0.6313
>Sinme_5387 putative ABC transporter component	0.5982
>Sinme_5388 monosaccharide-transporting ATPase	0.6289
>Sinme_5389 ABC transporter integral membrane protein	0.6392
>Sinme_5390 ABC transporter integral membrane protein	0.6063
>Sinme_5391 gluconolactonase	0.6086
>Sinme_5393 regulatory protein ArsR	0.5833
>Sinme_5394 Activator of Hsp90 ATPase 1 family protein	0.5758
>Sinme_5396 regulatory protein TetR	0.5726
>Sinme_5397 hypothetical protein	0.5896
>Sinme_5398 3-oxoacyl-(acyl-carrier-protein) reductase	0.5605
>Sinme_5399 major facilitator superfamily protein	0.5863
>Sinme_5400 cold-shock DNA-binding domain-containing protein	0.4975
>Sinme_5401 phenazine biosynthesis protein PhzF family	0.6103
>Sinme_5402 LysR family transcriptional regulator	0.6164
>Sinme_5406 mechanosensitive ion channel MscS	0.5153
>Sinme_5407 polyphosphate kinase 2	0.5675
>Sinme_5408 hypothetical protein	0.5815
>Sinme_5409 type 11 methyltransferase	0.6143
>Sinme_5410 type 11 methyltransferase	0.5861
>Sinme_5411 Tetratricopeptide repeat-containing protein	0.589
>Sinme_5412 hypothetical protein	0.5952
>Sinme_5413 type II and III secretion system protein	0.5637
>Sinme_5414 GntR family transcriptional regulator	0.6057
>Sinme_5415 family 7 extracellular solute-binding protein	0.5798
>Sinme_5416 tripartite AtP-independent periplasmic transporter subunit DctQ	0.6226
>Sinme_5418 malonyl-CoA decarboxylase	0.6193
>Sinme_5419 o-succinylbenzoate--CoA ligase	0.6142
>Sinme_5420 GreA/GreB family elongation factor	0.575
>Sinme_5421 hypothetical protein	0.6174
>Sinme_5423 putative transmembrane anti-sigma factor	0.6322
>Sinme_5424 ECF subfamily RNA polymerase sigma-24 subunit	0.6037
>Sinme_5425 peptidase S8 and S53 subtilisin kexin sedolisin	0.633
>Sinme_5427 diguanylate cyclase/phosphodiesterase	0.5712
>Sinme_5428 hypothetical protein	0.595
>Sinme_5429 hypothetical protein	0.5513
>Sinme_5430 hypothetical protein	0.6269
>Sinme_5431 hypothetical protein	0.5509
>Sinme_5432 fatty acid desaturase	0.5878
>Sinme_5433 hypothetical protein	0.6561
>Sinme_5434 cold-shock DNA-binding domain-containing protein	0.5459
>Sinme_5435 10 kDa chaperonin	0.5841
>Sinme_5436 60 kDa chaperonin	0.5962
>Sinme_5437 hypothetical protein	0.6357
>Sinme_5438 hypothetical protein	0.5576
>Sinme_5440 hypothetical protein	0.5867
>Sinme_5441 hypothetical protein	0.5804
>Sinme_5442 chaperone DnaJ domain-containing protein	0.5945
>Sinme_5444 response regulator receiver protein	0.55
>Sinme_5445 signal transduction histidine kinase	0.5699
>Sinme_5448 nickel-transporting ATPase	0.6396
>Sinme_5449 nickel-transporting ATPase	0.6491
>Sinme_5452 ABC transporter periplasmic protein	0.5962
>Sinme_5453 amidohydrolase 3	0.6562
>Sinme_5454 LysR family transcriptional regulator	0.6486
>Sinme_5455 peptidase S58 DmpA	0.6995
>Sinme_5456 D-amino-acid transaminase	0.6596
>Sinme_5457 BA14K family protein	0.6147
>Sinme_5458 endoribonuclease L-PSP	0.5859
>Sinme_5459 ethyl tert-butyl ether degradation EthD	0.6121
>Sinme_5460 glyoxylate reductase	0.6378
>Sinme_5461 Fe(3+)-transporting ATPase	0.619
>Sinme_5462 ABC transporter periplasmic subunit	0.6028
>Sinme_5463 polar amino acid ABC transporter inner membrane subunit	0.6101
>Sinme_5464 polar amino acid ABC transporter inner membrane subunit	0.5646
>Sinme_5465 LacI family transcriptional regulator	0.6333
>Sinme_5466 aldose-1-epimerase	0.6237
>Sinme_5467 3-oxoacyl-(acyl-carrier-protein) reductase	0.6268
>Sinme_5468 monosaccharide-transporting ATPase	0.6008
>Sinme_5469 ABC transporter integral membrane protein	0.598
>Sinme_5470 putative ABC transporter periplasmic solute-binding protein	0.6255
>Sinme_5471 GntR family transcriptional regulator	0.6391
>Sinme_5472 galactonate dehydratase	0.6229
>Sinme_5473 GntR domain-containing protein	0.6229
>Sinme_5474 GntR family transcriptional regulator	0.6565
>Sinme_5476 3-oxoacyl-(acyl-carrier-protein) reductase	0.6271
>Sinme_5477 N-acylglucosamine 2-epimerase	0.6022
>Sinme_5478 glucarate dehydratase	0.6241
>Sinme_5481 hypothetical protein	0.6136
>Sinme_5482 NADPH:quinone reductase	0.6069
>Sinme_5483 LysR family transcriptional regulator	0.619
>Sinme_5486 serralysin	0.5771
>Sinme_5487 hypothetical protein	0.6044
>Sinme_5488 selenide water dikinase	0.6132
>Sinme_5489 hypothetical protein	0.704
>Sinme_5490 transglutaminase domain-containing protein	0.6056
>Sinme_5498 hypothetical protein	0.5802
>Sinme_5499 selenocysteine-specific translation elongation factor	0.6211
>Sinme_5500 Sel1 domain-containing protein repeat-containing protein	0.6679
>Sinme_5501 L-seryl-tRNA(Sec) selenium transferase	0.6438
>Sinme_5502 protein fdhE	0.6264
>Sinme_5503 formate dehydrogenase subunit gamma	0.5819
>Sinme_5504 formate dehydrogenase subunit beta	0.6131
>Sinme_5505 formate dehydrogenase subunit alpha	0.5802
>Sinme_5507 plasmid partitioning protein RepA	0.5567
>Sinme_5508 plasmid partitioning protein RepB	0.5546
>Sinme_5509 replication protein C	0.5835
>Sinme_5510 peroxiredoxin Ohr subfamily	0.6087
>Sinme_5512 regulatory protein TetR	0.5887
>Sinme_5513 ABC transporter-like protein	0.6122
>Sinme_5514 NADPH:quinone reductase	0.6025
>Sinme_5515 regulatory protein TetR	0.5957
>Sinme_5518 catalase/peroxidase HPI	0.6126
>Sinme_5519 major facilitator superfamily protein	0.5725
>Sinme_5520 anti-ECFsigma factor ChrR	0.6267
>Sinme_5521 Cytosine deaminase	0.6335
>Sinme_5522 ABC transporter integral membrane protein	0.6486
>Sinme_5523 ABC transporter integral membrane protein	0.638
>Sinme_5524 monosaccharide-transporting ATPase	0.6476
>Sinme_5525 Amidase	0.6703
>Sinme_5526 basic membrane lipoprotein	0.6331
>Sinme_5528 adenylate/guanylate cyclase	0.6022
>Sinme_5531 DNA-directed DNA polymerase	0.5899
>Sinme_5532 xanthine dehydrogenase	0.6221
>Sinme_5533 xanthine dehydrogenase	0.6445
>Sinme_5534 aldehyde dehydrogenase	0.6161
>Sinme_5535 type 12 methyltransferase	0.6009
>Sinme_5536 hypothetical protein	0.5857
>Sinme_5537 hypothetical protein	0.589
>Sinme_5538 3-oxoacyl-(acyl-carrier-protein) reductase	0.6222
>Sinme_5540 potassium-transporting ATPase subunit A	0.6081
>Sinme_5541 K+-transporting ATPase subunit B	0.6436
>Sinme_5542 potassium-transporting ATPase subunit C	0.6296
>Sinme_5543 osmosensitive K channel His kinase sensor	0.6359
>Sinme_5544 winged helix family two component transcriptional regulator	0.6377
>Sinme_5545 Ion transport 2 domain-containing protein	0.5342
>Sinme_5546 UvrD/REP helicase	0.6081
>Sinme_5548 glutathione S-transferase domain-containing protein	0.6217
>Sinme_5549 3''-adenylyltransferase	0.584
>Sinme_5550 trans-1,2-dihydrobenzene-1,2-diol dehydrogenase	0.6233
>Sinme_5555 ROK family protein	0.6335
>Sinme_5556 diguanylate cyclase	0.6224
>Sinme_5558 SH3 type 3 domain-containing protein	0.6333
>Sinme_5561 penicillin-binding protein 1A family	0.6014
>Sinme_5562 LysR family transcriptional regulator	0.5873
>Sinme_5563 12-oxophytodienoate reductase	0.6387
>Sinme_5564 endoribonuclease L-PSP	0.5667
>Sinme_5565 LysR family transcriptional regulator	0.6466
>Sinme_5568 glyoxalase/bleomycin resistance protein/dioxygenase	0.6115
>Sinme_5570 integrase family protein	0.6505
>Sinme_5607 60 kDa chaperonin	0.611
>Sinme_5631 hypothetical protein	0.5374
>Sinme_5684 flavin reductase domain-containing protein	0.587
>Sinme_5770 peptide methionine sulfoxide reductase msrB	0.5873
>Sinme_5771 LysR family transcriptional regulator	0.6243
>Sinme_5784 hypothetical protein	0.5799
>Sinme_5787 hypothetical protein	0.6165
>Sinme_5789 DNA polymerase III subunit alpha	0.6176
>Sinme_5793 antirestriction protein	0.5667
>Sinme_5794 hypothetical protein	0.5985
>Sinme_5796 hypothetical protein	0.6044
>Sinme_5798 hypothetical protein	0.6186
>Sinme_5799 hypothetical protein	0.6696
>Sinme_5800 hypothetical protein	0.6294
>Sinme_5801 hypothetical protein	0.6375
>Sinme_5808 Ti-type conjugative transfer system protein TraG	0.6082
>Sinme_5809 conjugal transfer TraD family protein	0.6667
>Sinme_5810 TraC family protein	0.5789
>Sinme_5812 mechanosensitive ion channel MscS	0.6233
>Sinme_5813 secretion protein HlyD family protein	0.6088
>Sinme_5814 hypothetical protein	0.5771
>Sinme_5815 hypothetical protein	0.6034
>Sinme_5816 hypothetical protein	0.6063
>Sinme_5817 histidine kinase	0.5666
>Sinme_5820 sulfatase	0.5853
>Sinme_5821 hypothetical protein	0.5591
>Sinme_5834 hypothetical protein	0.5378
>Sinme_5847 XRE family transcriptional regulator	0.537
>Sinme_5849 PilT protein domain-containing protein	0.5622
>Sinme_5867 nitric oxide dioxygenase	0.5861
>Sinme_5868 hypothetical protein	0.5773
>Sinme_5870 iron-sulfur cluster repair di-iron protein	0.6384
>Sinme_5871 copper resistance protein CopC	0.6235
>Sinme_5872 nuclear export factor GLE1	0.6307
>Sinme_5874 Crp/Fnr family transcriptional regulator	0.5959
>Sinme_5875 cytochrome oxidase maturation protein cbb3-type	0.5714
>Sinme_5876 copper-translocating P-type ATPase	0.6227
>Sinme_5877 FixH family protein	0.5844
>Sinme_5878 cytochrome c oxidase accessory protein CcoG	0.6291
>Sinme_5879 cytochrome c oxidase cbb3-type subunit III	0.6113
>Sinme_5880 cbb3-type cytochrome oxidase subunit	0.5733
>Sinme_5881 cytochrome c oxidase cbb3-type subunit II	0.6036
>Sinme_5882 cytochrome c oxidase cbb3-type subunit I	0.5974
>Sinme_5883 pyridoxamine 5'-phosphate oxidase-related FMN-binding protein	0.5872
>Sinme_5885 response regulator receiver protein	0.5884
>Sinme_5886 LuxR family two component transcriptional regulator	0.5735
>Sinme_5887 multi-sensor signal transduction histidine kinase	0.5974
>Sinme_5889 periplasmic nitrate (or nitrite) reductase c-type cytochrome NapC/NirT family	0.6023
>Sinme_5890 nitrate reductase cytochrome c-type subunit (NapB)	0.6371
>Sinme_5891 periplasmic nitrate reductase large subunit	0.6183
>Sinme_5892 NapD family protein	0.5895
>Sinme_5893 ferredoxin-type protein NapF	0.6687
>Sinme_5894 periplasmic nitrate reductase NapE protein	0.612
>Sinme_5895 regulatory protein TetR	0.601
>Sinme_5896 major facilitator superfamily protein	0.6136
>Sinme_5897 P-type DNA transfer ATPase VirB11	0.541
>Sinme_5898 conjugation TrbI family protein	0.6
>Sinme_5899 P-type conjugative transfer protein VirB9	0.6092
>Sinme_5900 VirB8 family protein	0.577
>Sinme_5901 putative type IV secretion system protein VirB7	0.5417
>Sinme_5902 TrbL/VirB6 plasmid conjugal transfer protein	0.5959
>Sinme_5904 P-type DNA transfer protein VirB5	0.5851
>Sinme_5905 type IV secretion/conjugal transfer ATPase VirB4 family	0.6003
>Sinme_5906 type IV secretory pathway VirB3 family protein	0.6077
>Sinme_5907 conjugal transfer protein Trbc	0.5758
>Sinme_5908 lytic transglycosylase catalytic subunit	0.6088
>Sinme_5909 hypothetical protein	0.5853
>Sinme_5910 hypothetical protein	0.5273
>Sinme_5911 bifunctional deaminase-reductase domain-containing protein	0.6124
>Sinme_5912 alpha/beta hydrolase fold protein	0.5827
>Sinme_5913 major facilitator superfamily protein	0.5582
>Sinme_5915 Cupin 2 barrel domain-containing protein	0.6131
>Sinme_5916 TIM-barrel signal transduction protein	0.6131
>Sinme_5917 hypothetical protein	0.6315
>Sinme_5918 regulatory protein TetR	0.632
>Sinme_5919 family 1 extracellular solute-binding protein	0.5494
>Sinme_5920 ABC transporter integral membrane protein	0.5371
>Sinme_5921 ABC transporter integral membrane protein	0.5653
>Sinme_5923 glycerol-3-phosphate-transporting ATPase	0.5845
>Sinme_5924 glycerol-3-phosphate-transporting ATPase	0.6034
>Sinme_5925 glyoxylate reductase	0.6173
>Sinme_5926 GntR domain-containing protein	0.6101
>Sinme_5927 galactonate dehydratase	0.605
>Sinme_5928 xylose isomerase domain-containing protein	0.5853
>Sinme_5929 xylose isomerase domain-containing protein	0.5866
>Sinme_5930 hypothetical protein	0.58
>Sinme_5931 glyoxalase/bleomycin resistance protein/dioxygenase	0.5995
>Sinme_5934 hypothetical protein	0.6222
>Sinme_5935 ABC transporter integral membrane protein	0.5715
>Sinme_5936 ABC transporter integral membrane protein	0.5433
>Sinme_5937 family 1 extracellular solute-binding protein	0.5599
>Sinme_5941 hypothetical protein	0.6171
>Sinme_5942 oligopeptide/dipeptide ABC transporter ATPase	0.6453
>Sinme_5943 oligopeptide/dipeptide ABC transporter ATPase	0.6311
>Sinme_5944 ABC transporter integral membrane protein	0.6259
>Sinme_5945 ABC transporter integral membrane protein	0.6089
>Sinme_5946 ABC transporter periplasmic protein	0.587
>Sinme_5947 Amidase	0.6263
>Sinme_5949 ABC transporter periplasmic protein	0.5838
>Sinme_5950 FAD-dependent pyridine nucleotide-disulfide oxidoreductase	0.6652
>Sinme_5951 ferredoxin	0.6157
>Sinme_5952 FAD dependent oxidoreductase	0.647
>Sinme_5953 LysR family transcriptional regulator	0.6
>Sinme_5954 electron transfer flavoprotein subunit alpha	0.6261
>Sinme_5955 xylose isomerase domain-containing protein	0.6281
>Sinme_5956 hypothetical protein	0.63
>Sinme_5957 3-oxoacyl-(acyl-carrier-protein) reductase	0.6319
>Sinme_5958 butyryl-CoA dehydrogenase	0.6175
>Sinme_5959 pyridoxal 4-dehydrogenase	0.6095
>Sinme_5960 hydroxypyruvate reductase	0.646
>Sinme_5961 enoyl-CoA hydratase/isomerase	0.6615
>Sinme_5962 coenzyme A transferase	0.6201
>Sinme_5963 2,5-didehydrogluconate reductase	0.5726
>Sinme_5964 hypothetical protein	0.5029
>Sinme_5965 hypothetical protein	0.5568
>Sinme_5966 L-sorbose 1-dehydrogenase	0.6164
>Sinme_5967 betaine-aldehyde dehydrogenase	0.6171
>Sinme_5968 L-threonine 3-dehydrogenase	0.6376
>Sinme_5969 ABC transporter integral membrane protein	0.6187
>Sinme_5970 monosaccharide-transporting ATPase	0.5924
>Sinme_5971 ABC transporter integral membrane protein	0.5971
>Sinme_5972 hypothetical protein	0.5919
>Sinme_5973 TetR family transcriptional regulator	0.5601
>Sinme_5974 alcohol dehydrogenase zinc-binding domain-containing protein	0.6065
>Sinme_5975 glyoxalase/bleomycin resistance protein/dioxygenase	0.6047
>Sinme_5976 phosphate-transporting ATPase	0.6188
>Sinme_5977 ABC transporter integral membrane protein	0.6339
>Sinme_5978 ABC transporter integral membrane protein	0.6109
>Sinme_5979 ABC transporter periplasmic protein	0.6135
>Sinme_5980 5-dehydro-4-deoxyglucarate dehydratase	0.6224
>Sinme_5981 GntR domain-containing protein	0.6325
>Sinme_5982 hypothetical protein	0.5747
>Sinme_5983 major facilitator superfamily protein	0.6377
>Sinme_5985 acetyl-CoA acetyltransferase	0.6431
>Sinme_5986 3-hydroxy-2-methylbutyryl-CoA dehydrogenase	0.6614
>Sinme_5987 AraC family transcriptional regulator	0.6311
>Sinme_5988 RES domain-containing protein	0.6066
>Sinme_5989 hypothetical protein	0.6331
>Sinme_5990 malate/L-lactate dehydrogenase	0.6457
>Sinme_5991 chloromuconate cycloisomerase	0.6132
>Sinme_5992 glycine betaine ABC transporter periplasmic protein	0.5923
>Sinme_5993 ABC transporter integral membrane protein	0.6361
>Sinme_5994 glycine betaine/L-proline ABC transporter ATPase	0.6083
>Sinme_5995 ABC transporter integral membrane protein	0.5924
>Sinme_5996 isochorismatase hydrolase	0.6209
>Sinme_5997 peptidase M24	0.5922
>Sinme_5998 AraC family transcriptional regulator	0.6152
>Sinme_5999 trimethylamine methyltransferase	0.6256
>Sinme_6000 LysR family transcriptional regulator	0.5966
>Sinme_6001 dimethylglycine dehydrogenase	0.6241
>Sinme_6003 major facilitator superfamily protein	0.6037
>Sinme_6004 cytochrome c class I	0.612
>Sinme_6005 Isoquinoline 1-oxidoreductase	0.6426
>Sinme_6006 Isoquinoline 1-oxidoreductase	0.6126
>Sinme_6007 LysR family transcriptional regulator	0.5874
>Sinme_6009 serine--pyruvate transaminase	0.6306
>Sinme_6010 glutathione S-transferase domain-containing protein	0.6016
>Sinme_6011 Phthalate 4,5-dioxygenase	0.631
>Sinme_6012 hypothetical protein	0.6168
>Sinme_6013 hypothetical protein	0.5972
>Sinme_6014 GntR family transcriptional regulator	0.6458
>Sinme_6015 basic membrane lipoprotein	0.609
>Sinme_6016 monosaccharide-transporting ATPase	0.6197
>Sinme_6017 ABC transporter integral membrane protein	0.6168
>Sinme_6018 ABC transporter integral membrane protein	0.6166
>Sinme_6019 hypothetical protein	0.5397
>Sinme_6020 NADH dehydrogenase (quinone)	0.565
>Sinme_6021 NAD(P)H-quinone oxidoreductase subunit I	0.5975
>Sinme_6022 putative signal transduction protein with CBS domains	0.6005
>Sinme_6023 NADH dehydrogenase (quinone)	0.6338
>Sinme_6024 NADH-quinone oxidoreductase subunit F	0.6342
>Sinme_6025 NADH-quinone oxidoreductase subunit E	0.6448
>Sinme_6026 NAD(P)H-quinone oxidoreductase subunit H	0.6122
>Sinme_6027 NAD(P)H-quinone oxidoreductase subunit J	0.6117
>Sinme_6028 NAD(P)H-quinone oxidoreductase subunit K	0.6188
>Sinme_6029 NAD(P)H-quinone oxidoreductase subunit 3	0.5943
>Sinme_6030 proton-translocating NADH-quinone oxidoreductase chain N	0.5971
>Sinme_6031 proton-translocating NADH-quinone oxidoreductase chain M	0.6117
>Sinme_6032 NADH dehydrogenase (quinone)	0.6234
>Sinme_6034 NADH dehydrogenase (quinone)	0.6133
>Sinme_6035 NAD(P)H-quinone oxidoreductase subunit 4L	0.5567
>Sinme_6036 NADH-ubiquinone/plastoquinone oxidoreductase chain 6	0.6145
>Sinme_6037 protein-L-isoaspartate O-methyltransferase	0.5874
>Sinme_6038 PAS/PAC sensor-containing diguanylate cyclase/phosphodiesterase	0.5926
>Sinme_6039 LuxR family two component transcriptional regulator	0.5844
>Sinme_6040 MCP methyltransferase CheR-type	0.638
>Sinme_6041 CheW protein	0.6126
>Sinme_6042 methyl-accepting chemotaxis sensory transducer	0.6087
>Sinme_6043 CheA signal transduction histidine kinase	0.6111
>Sinme_6044 response regulator receiver modulated CheB methylesterase	0.6224
>Sinme_6045 type II secretion system F domain-containing protein	0.6179
>Sinme_6046 type II secretion system F domain-containing protein	0.6116
>Sinme_6047 type II secretion system protein E	0.6134
>Sinme_6048 Flp/Fap pilin component	0.5774
>Sinme_6049 TadE family protein	0.6359
>Sinme_6050 response regulator receiver protein	0.6159
>Sinme_6051 Flp pilus assembly protein CpaB	0.621
>Sinme_6052 peptidase A24A prepilin type IV	0.6078
>Sinme_6053 hypothetical protein	0.5862
>Sinme_6054 hypothetical protein	0.6176
>Sinme_6055 mechanosensitive ion channel MscS	0.548
>Sinme_6056 adenylate/guanylate cyclase with TPR repeats	0.5928
>Sinme_6057 hypothetical protein	0.5464
>Sinme_6058 transposase IS3/IS911 family protein	0.5629
>Sinme_6059 glycoside hydrolase family protein	0.5627
>Sinme_6061 hypothetical protein	0.4896
>Sinme_6063 adenylate/guanylate cyclase	0.6106
>Sinme_6067 putative fimbrial chaperone protein	0.5784
>Sinme_6069 sodium/hydrogen exchanger	0.5548
>Sinme_6070 LysR family transcriptional regulator	0.5899
>Sinme_6073 LysR family transcriptional regulator	0.6232
>Sinme_6074 hypothetical protein	0.621
>Sinme_6076 3-oxoacyl-(acyl-carrier-protein) reductase	0.6023
>Sinme_6077 hypothetical protein	0.5881
>Sinme_6078 LysR family transcriptional regulator	0.5699
>Sinme_6082 hypothetical protein	0.5664
>Sinme_6099 hydrophobe/amphiphile efflux-1 (HAE1) family transporter	0.5942
>Sinme_6110 amidohydrolase	0.6106
>Sinme_6113 haloacid dehalogenase domain-containing protein	0.5707
>Sinme_6114 sulfatase	0.5724
>Sinme_6115 histidine kinase	0.5712
>Sinme_6116 LuxR family two component transcriptional regulator	0.5853
>Sinme_6117 response regulator receiver protein	0.5821
>Sinme_6123 transposase IS66	0.6034
>Sinme_6124 IS66 Orf2 family protein	0.5304
>Sinme_6125 hypothetical protein	0.5528
>Sinme_6126 transposase IS3/IS911 family protein	0.5563
>Sinme_6127 hypothetical protein	0.4976
>Sinme_6128 hypothetical protein	0.5279
>Sinme_6134 MucR family transcriptional regulator	0.5435
>Sinme_6136 hypothetical protein	0.5884
>Sinme_6138 Arginase/agmatinase/formiminoglutamase	0.6409
>Sinme_6145 isochorismatase hydrolase	0.5801
>Sinme_6146 AraC family transcriptional regulator	0.5639
>Sinme_6147 transcriptional repressor BetI	0.5583
>Sinme_6148 Tropinesterase	0.536
>Sinme_6149 glycine betaine ABC transporter periplasmic protein	0.5295
>Sinme_6150 betaine-aldehyde dehydrogenase	0.5835
>Sinme_6151 Rieske (2Fe-2S) domain-containing protein	0.5499
>Sinme_6153 nitric oxide dioxygenase. Phenol 2-monooxygenase	0.5414
>Sinme_6154 LysR family transcriptional regulator	0.5734
>Sinme_6156 FAD-binding 9 siderophore-interacting domain-containing protein	0.5833
>Sinme_6157 iron-chelate-transporting ATPase	0.6143
>Sinme_6158 ABC transporter integral membrane protein	0.5981
>Sinme_6159 ABC transporter integral membrane protein	0.6159
>Sinme_6160 ABC transporter periplasmic protein	0.5629
>Sinme_6161 TonB-dependent siderophore receptor	0.5431
>Sinme_6162 AraC family transcriptional regulator	0.5474
>Sinme_6164 hypothetical protein	0.5694
>Sinme_6165 ABC transporter integral membrane protein	0.6205
>Sinme_6166 ABC transporter integral membrane protein	0.6139
>Sinme_6167 spermidine/putrescine ABC transporter ATPase	0.6137
>Sinme_6168 family 1 extracellular solute-binding protein	0.5771
>Sinme_6170 GntR family transcriptional regulator	0.6239
>Sinme_6171 aminoglycoside phosphotransferase	0.618
>Sinme_6172 alanine--glyoxylate transaminase	0.6195
>Sinme_6174 hypothetical protein	0.5797
>Sinme_6175 transglycosylase-associated protein	0.5863
>Sinme_6179 hypothetical protein	0.5776
>Sinme_6182 hypothetical protein	0.5497
>Sinme_6185 transmembrane pair domain-containing protein	0.5465
>Sinme_6186 LysR family transcriptional regulator	0.6016
>Sinme_6197 hypothetical protein	0.5262
>Sinme_6201 potassium transporter	0.5708
>Sinme_6203 chloride peroxidase	0.5845
>Sinme_6204 beta-lactamase domain-containing protein	0.6193
>Sinme_6205 hypothetical protein	0.6094
>Sinme_6207 amidohydrolase 3	0.6132
>Sinme_6208 XapX domain-containing protein	0.5719
>Sinme_6209 isochorismatase hydrolase	0.6019
>Sinme_6210 AraC family transcriptional regulator	0.5875
>Sinme_6211 AraC family transcriptional regulator	0.5519
>Sinme_6212 AraC family transcriptional regulator	0.5861
>Sinme_6213 LysR family transcriptional regulator	0.6065
>Sinme_6217 putative L-sorbosone dehydrogenase	0.6109
>Sinme_6218 GCN5-like N-acetyltransferase	0.598
>Sinme_6219 acetylornithine deacetylase ArgE	0.6506
>Sinme_6220 hydroxypyruvate reductase	0.633
>Sinme_6221 hypothetical protein	0.584
>Sinme_6222 aldehyde dehydrogenase	0.6454
>Sinme_6223 tartrate dehydrogenase	0.6177
>Sinme_6226 FAD dependent oxidoreductase	0.6251
>Sinme_6227 haloacid dehalogenase type II	0.5766
>Sinme_6228 GCN5-like N-acetyltransferase	0.6691
>Sinme_6229 Adenosylmethionine--8-amino-7-oxononanoate transaminase	0.6354
>Sinme_6231 ABC transporter periplasmic protein	0.5889
>Sinme_6232 ABC transporter integral membrane protein	0.5949
>Sinme_6233 ABC transporter integral membrane protein	0.5947
>Sinme_6234 nickel-transporting ATPase	0.6201
>Sinme_6235 AsnC family transcriptional regulator	0.5506
>Sinme_6236 FAD dependent oxidoreductase	0.644
>Sinme_6264 thioredoxin reductase	0.6024
>Sinme_6267 peptide methionine sulfoxide reductase MsrA	0.6171
>Sinme_6270 peptidase S8 and S53 subtilisin kexin sedolisin	0.5786
>Sinme_6272 penicillin-binding protein 1A family	0.5741
>Sinme_6274 hypothetical protein	0.5223
>Sinme_6277 hypothetical protein	0.5385
>Sinme_6279 Na(+)/H(+) antiporter NhaA	0.6026
>Sinme_6280 citrate transporter	0.5676
>Sinme_6283 hypothetical protein	0.5125
>Sinme_6284 hypothetical protein	0.5634
>Sinme_6285 hypothetical protein	0.5322
>Sinme_6289 hypothetical protein	0.5799
>Sinme_6291 LysR family transcriptional regulator	0.6471
>Sinme_6292 flavoprotein WrbA	0.6132
>Sinme_6293 major facilitator superfamily protein	0.623
>Sinme_6294 pentachlorophenol monooxygenase	0.6019
>Sinme_6295 LysR family transcriptional regulator	0.6132
>Sinme_6296 hypothetical protein	0.5892
>Sinme_6298 Crp/Fnr family transcriptional regulator	0.5434
>Sinme_6306 LysR family transcriptional regulator	0.6228
>Sinme_6307 NmrA family protein	0.6273
>Sinme_6308 major facilitator superfamily protein	0.6092
>Sinme_6309 HxlR family transcriptional regulator	0.5828
>Sinme_6311 leucine carboxyl methyltransferase	0.5911
>Sinme_6315 glucosamine--fructose-6-phosphate aminotransferase	0.6064
>Sinme_6316 RND family efflux transporter MFP subunit	0.5722
>Sinme_6317 acriflavin resistance protein	0.5383
>Sinme_6319 nitrogenase molybdenum-iron cofactor biosynthesis protein NifN	0.5593
>Sinme_6323 LysR family transcriptional regulator	0.5444
>Sinme_6324 Nodulation protein A	0.5527
>Sinme_6325 polysaccharide deacetylase	0.5745
>Sinme_6326 hyaluronan synthase	0.5438
>Sinme_6327 nodulation ABC transporter NodI	0.5718
>Sinme_6328 ABC-2 type transporter NodJ family	0.5573
>Sinme_6330 Adenylyl-sulfate kinase	0.5975
>Sinme_6331 sulfate adenylyltransferase subunit 2	0.5886
>Sinme_6332 3-oxoacyl-(acyl-carrier-protein) reductase	0.566
>Sinme_6334 beta-ketoacyl-acyl-carrier-protein synthase II	0.6086
>Sinme_6335 phosphopantetheine-binding protein	0.5412
>Sinme_6336 NodH sulfotransferase	0.5236
>Sinme_6338 LysR family transcriptional regulator	0.6043
>Sinme_6344 LysR family transcriptional regulator	0.5304
>Sinme_6345 SyrA protein involved in EPS production	0.5226
>Sinme_6346 ferredoxin III nif-specific	0.5905
>Sinme_6348 nitrogen fixation protein NifX	0.5354
>Sinme_6349 nitrogenase MoFe cofactor biosynthesis protein NifE	0.5656
>Sinme_6350 nitrogenase molybdenum-iron protein subunit beta	0.5458
>Sinme_6351 nitrogenase molybdenum-iron protein subunit alpha	0.538
>Sinme_6352 nitrogenase iron protein	0.5746
>Sinme_6354 electron transfer flavoprotein subunit alpha/beta	0.6034
>Sinme_6355 electron transfer flavoprotein subunit alpha/beta	0.5703
>Sinme_6356 FAD dependent oxidoreductase	0.5556
>Sinme_6357 FixX ferredoxin-like protein	0.585
>Sinme_6358 NifA Fis family transcriptional regulator	0.5422
>Sinme_6359 nitrogenase cofactor biosynthesis protein NifB	0.5639
>Sinme_6360 4Fe-4S ferredoxin iron-sulfur binding domain-containing protein	0.5729
>Sinme_6361 nitrogen fixation protein FixT	0.5784
>Sinme_6363 hypothetical protein	0.5587
>Sinme_6364 transposase IS3/IS911 family protein	0.5298
>Sinme_6365 succinate-semialdehyde dehydrogenase	0.5946
>Sinme_6366 polyamine-transporting ATPase	0.571
>Sinme_6367 ABC transporter integral membrane protein	0.5401
>Sinme_6368 ABC transporter integral membrane protein	0.5842
>Sinme_6369 family 1 extracellular solute-binding protein	0.5714
>Sinme_6370 NIPSNAP family containing protein	0.5463
>Sinme_6371 betaine-aldehyde dehydrogenase	0.6194
>Sinme_6372 luciferase-like protein	0.578
>Sinme_6373 flavin reductase domain-containing protein	0.5777
>Sinme_6374 alpha/beta hydrolase fold protein	0.5812
>Sinme_6375 hypothetical protein	0.595
>Sinme_6376 GntR family transcriptional regulator	0.5685
>Sinme_6382 sulfatase	0.4973
>Sinme_6383 ribosomal RNA methyltransferase RrmJ/FtsJ	0.5077
>Sinme_6385 Maltose O-acetyltransferase	0.6029
>Sinme_6387 cytochrome c oxidase cbb3-type subunit III	0.5958
>Sinme_6389 cytochrome c oxidase cbb3-type subunit II	0.5857
>Sinme_6390 cytochrome c oxidase cbb3-type subunit I	0.5906
>Sinme_6409 LysR family transcriptional regulator	0.5581
>Sinme_6476 hypothetical protein	0.5512
>Sinme_6508 ferredoxin	0.6091
>Sinme_6509 Rieske (2Fe-2S) domain-containing protein	0.5817
>Sinme_6510 LysR family transcriptional regulator	0.5742
>Sinme_6515 MucR family transcriptional regulator	0.5436
>Sinme_6520 cold-shock DNA-binding domain-containing protein	0.5323
>Sinme_6568 plasmid stabilization system	0.5421
>SinmeB_5054 putative L-sorbosone dehydrogenase	0.6116
>SinmeB_5055 N-acetyltransferase GCN5	0.598
>SinmeB_5056 acetylornithine deacetylase	0.6515
>SinmeB_5057 hydroxypyruvate reductase	0.6308
>SinmeB_5058 hypothetical protein	0.584
>SinmeB_5059 aldehyde dehydrogenase	0.6448
>SinmeB_5060 tartrate dehydrogenase	0.6158
>SinmeB_5062 FAD dependent oxidoreductase	0.6282
>SinmeB_5063 haloacid dehalogenase	0.5766
>SinmeB_5064 N-acetyltransferase GCN5	0.6691
>SinmeB_5065 Adenosylmethionine--8-amino-7-oxononanoate transaminase	0.6325
>SinmeB_5067 ABC transporter periplasmic protein	0.5877
>SinmeB_5068 ABC transporter	0.5949
>SinmeB_5069 ABC transporter	0.597
>SinmeB_5070 Nickel-transporting ATPase., Polyamine-transporting ATPase	0.6189
>SinmeB_5071 AsnC family transcriptional regulator	0.5485
>SinmeB_5072 FAD dependent oxidoreductase	0.6417
>SinmeB_5102 thioredoxin reductase	0.6014
>SinmeB_5103 LysR family transcriptional regulator	0.6254
>SinmeB_5104 methionine-R-sulfoxide reductase	0.5896
>SinmeB_5105 Peptide methionine sulfoxide reductase msrA	0.6171
>SinmeB_5108 peptidase S8 and S53 subtilisin kexin sedolisin	0.5793
>SinmeB_5110 penicillin-binding protein	0.5762
>SinmeB_5112 hypothetical protein	0.5341
>SinmeB_5114 hypothetical protein	0.5385
>SinmeB_5116 Na+/H+ antiporter NhaA	0.6026
>SinmeB_5117 citrate transporter	0.5642
>SinmeB_5119 hypothetical protein	0.5161
>SinmeB_5120 hypothetical protein	0.5648
>SinmeB_5121 hypothetical protein	0.5292
>SinmeB_5135 hypothetical protein	0.5779
>SinmeB_5137 LysR family transcriptional regulator	0.6427
>SinmeB_5138 flavoprotein WrbA	0.6132
>SinmeB_5139 major facilitator superfamily protein	0.6173
>SinmeB_5140 pentachlorophenol monooxygenase	0.5969
>SinmeB_5141 LysR family transcriptional regulator	0.6165
>SinmeB_5142 hypothetical protein	0.5839
>SinmeB_5144 CarD family transcriptional regulator	0.542
>SinmeB_5148 LysR family transcriptional regulator	0.6239
>SinmeB_5149 NmrA family protein	0.6239
>SinmeB_5150 major facilitator superfamily protein	0.6084
>SinmeB_5151 HxlR family transcriptional regulator	0.5806
>SinmeB_5153 leucine carboxyl methyltransferase	0.6059
>SinmeB_5206 Rieske (2Fe-2S) iron-sulfur domain-containing protein	0.585
>SinmeB_5207 LysR family transcriptional regulator	0.5833
>SinmeB_5220 cold-shock protein	0.5423
>SinmeB_5250 IS66 Orf2 family protein	0.5652
>SinmeB_5252 hypothetical protein	0.5374
>SinmeB_5276 chaperonin GroEL	0.6098
>SinmeB_5303 integrase family protein	0.6571
>SinmeB_5307 Glyoxalase/bleomycin resistance protein/dioxygenase	0.6092
>SinmeB_5310 hypothetical protein	0.5115
>SinmeB_5318 LysR family transcriptional regulator	0.6508
>SinmeB_5319 endoribonuclease L-PSP	0.5692
>SinmeB_5320 12-oxophytodienoate reductase	0.6369
>SinmeB_5321 LysR family transcriptional regulator	0.5907
>SinmeB_5322 penicillin-binding protein	0.6002
>SinmeB_5325 SH3 type 3 domain-containing protein	0.6284
>SinmeB_5327 diguanylate cyclase	0.6176
>SinmeB_5328 ROK family protein	0.6352
>SinmeB_5333 Trans-1,2-dihydrobenzene-1,2-diol dehydrogenase., Aryl-alcohol dehydrogenase (NADP(+))	0.6233
>SinmeB_5334 3''-adenylyltransferase	0.584
>SinmeB_5335 glutathione S-transferase	0.6171
>SinmeB_5337 UvrD/REP helicase	0.6081
>SinmeB_5338 Ion transport 2 domain-containing protein	0.5297
>SinmeB_5339 winged helix family two component transcriptional regulator	0.6391
>SinmeB_5340 osmosensitive K channel His kinase sensor	0.6339
>SinmeB_5341 potassium-transporting ATPase subunit C	0.6367
>SinmeB_5342 K+-transporting ATPase subunit B	0.6348
>SinmeB_5343 potassium-transporting ATPase subunit A	0.6087
>SinmeB_5355 3-oxoacyl-(acyl-carrier-protein) reductase	0.6236
>SinmeB_5356 hypothetical protein	0.579
>SinmeB_5357 hypothetical protein	0.581
>SinmeB_5358 type 12 methyltransferase	0.6018
>SinmeB_5359 aldehyde dehydrogenase	0.6193
>SinmeB_5360 xanthine dehydrogenase	0.6424
>SinmeB_5361 xanthine dehydrogenase	0.6189
>SinmeB_5362 DNA-directed DNA polymerase	0.5908
>SinmeB_5365 adenylate/guanylate cyclase	0.6104
>SinmeB_5367 basic membrane lipoprotein	0.628
>SinmeB_5368 amidase	0.6689
>SinmeB_5369 monosaccharide-transporting ATPase	0.643
>SinmeB_5370 ABC transporter	0.6371
>SinmeB_5371 ABC transporter	0.6497
>SinmeB_5372 cytosine deaminase	0.6335
>SinmeB_5373 anti-ECFsigma factor ChrR	0.6222
>SinmeB_5374 major facilitator superfamily protein	0.5717
>SinmeB_5375 catalase/peroxidase HPI	0.6126
>SinmeB_5378 regulatory protein TetR	0.5975
>SinmeB_5379 NADPH:quinone reductase	0.6066
>SinmeB_5381 ABC transporter	0.6062
>SinmeB_5382 regulatory protein TetR	0.5887
>SinmeB_5384 Ohr subfamily peroxiredoxin	0.6039
>SinmeB_5385 replication protein-C domain-containing protein	0.5719
>SinmeB_5386 plasmid partitioning protein RepB	0.5566
>SinmeB_5387 plasmid partitioning protein RepA	0.5599
>SinmeB_5388 formate dehydrogenase subunit alpha	0.5785
>SinmeB_5389 formate dehydrogenase subunit beta	0.6131
>SinmeB_5390 formate dehydrogenase subunit gamma	0.5804
>SinmeB_5391 protein fdhE	0.6253
>SinmeB_5392 L-seryl-tRNA(Sec) selenium transferase	0.6423
>SinmeB_5393 Sel1 domain-containing protein repeat-containing protein	0.6641
>SinmeB_5394 selenocysteine-specific translation elongation factor	0.6226
>SinmeB_5395 hypothetical protein	0.5799
>SinmeB_5402 transglutaminase domain-containing protein	0.6047
>SinmeB_5403 hypothetical protein	0.6827
>SinmeB_5404 selenide, water dikinase	0.6046
>SinmeB_5405 hypothetical protein	0.6133
>SinmeB_5406 serralysin	0.5662
>SinmeB_5408 LysR family transcriptional regulator	0.6143
>SinmeB_5409 NADPH:quinone reductase	0.6211
>SinmeB_5410 hypothetical protein	0.6136
>SinmeB_5422 glucarate dehydratase	0.6265
>SinmeB_5423 N-acylglucosamine 2-epimerase	0.6005
>SinmeB_5424 3-oxoacyl-(acyl-carrier-protein) reductase	0.6207
>SinmeB_5426 GntR family transcriptional regulator	0.6361
>SinmeB_5427 GntR family transcriptional regulator	0.6189
>SinmeB_5428 galactonate dehydratase	0.6175
>SinmeB_5429 GntR family transcriptional regulator	0.6304
>SinmeB_5430 putative ABC transporter periplasmic solute-binding protein	0.6265
>SinmeB_5431 ABC transporter	0.5892
>SinmeB_5432 monosaccharide-transporting ATPase	0.5885
>SinmeB_5433 3-oxoacyl-(acyl-carrier-protein) reductase	0.623
>SinmeB_5434 aldose 1-epimerase	0.626
>SinmeB_5435 LacI family transcriptional regulator	0.6147
>SinmeB_5436 polar amino acid ABC transporter inner membrane subunit	0.5661
>SinmeB_5437 polar amino acid ABC transporter inner membrane subunit	0.6162
>SinmeB_5438 ABC transporter substrate-binding protein	0.5966
>SinmeB_5439 Fe(3+)-transporting ATPase	0.6203
>SinmeB_5440 glyoxylate reductase	0.6378
>SinmeB_5441 ethyl tert-butyl ether degradation EthD	0.6212
>SinmeB_5442 endoribonuclease L-PSP	0.5884
>SinmeB_5443 BA14K family protein	0.6118
>SinmeB_5444 D-amino-acid transaminase	0.6572
>SinmeB_5445 peptidase S58 DmpA	0.7005
>SinmeB_5446 LysR family transcriptional regulator	0.6464
>SinmeB_5447 amidohydrolase	0.655
>SinmeB_5448 ABC transporter periplasmic protein	0.5969
>SinmeB_5451 nickel-transporting ATPase	0.6491
>SinmeB_5452 nickel-transporting ATPase	0.6406
>SinmeB_5455 signal transduction histidine kinase	0.5695
>SinmeB_5456 response regulator receiver protein	0.55
>SinmeB_5458 chaperone DnaJ domain-containing protein	0.5934
>SinmeB_5459 hypothetical protein	0.5804
>SinmeB_5460 hypothetical protein	0.5867
>SinmeB_5462 hypothetical protein	0.5576
>SinmeB_5463 hypothetical protein	0.6357
>SinmeB_5464 60 kDa chaperonin	0.595
>SinmeB_5465 10 kDa chaperonin	0.5841
>SinmeB_5466 cold-shock protein	0.5459
>SinmeB_5467 hypothetical protein	0.6561
>SinmeB_5468 fatty acid desaturase	0.5878
>SinmeB_5469 hypothetical protein	0.5544
>SinmeB_5470 hypothetical protein	0.6269
>SinmeB_5471 hypothetical protein	0.5513
>SinmeB_5472 hypothetical protein	0.595
>SinmeB_5473 diguanylate cyclase/phosphodiesterase	0.5703
>SinmeB_5475 peptidase S8 and S53 subtilisin kexin sedolisin	0.633
>SinmeB_5476 ECF subfamily RNA polymerase sigma-24 subunit	0.6037
>SinmeB_5477 putative transmembrane anti-sigma factor	0.6322
>SinmeB_5479 hypothetical protein	0.616
>SinmeB_5480 GreA/GreB family elongation factor	0.575
>SinmeB_5481 o-succinylbenzoate--CoA ligase	0.6181
>SinmeB_5482 malonyl-CoA decarboxylase	0.6166
>SinmeB_5484 tripartite AtP-independent periplasmic transporter subunit DctQ	0.6226
>SinmeB_5485 extracellular solute-binding protein	0.5798
>SinmeB_5486 GntR family transcriptional regulator	0.6042
>SinmeB_5487 type II and III secretion system protein	0.5644
>SinmeB_5488 hypothetical protein	0.5986
>SinmeB_5489 hypothetical protein	0.5909
>SinmeB_5490 type 11 methyltransferase	0.584
>SinmeB_5491 type 11 methyltransferase	0.6169
>SinmeB_5492 hypothetical protein	0.5839
>SinmeB_5493 polyphosphate kinase 2	0.5632
>SinmeB_5494 mechanosensitive ion channel protein MscS	0.5125
>SinmeB_5497 LysR family transcriptional regulator	0.6186
>SinmeB_5498 phenazine biosynthesis protein PhzF family protein	0.6115
>SinmeB_5499 cold-shock protein	0.4975
>SinmeB_5500 major facilitator superfamily protein	0.5875
>SinmeB_5501 3-oxoacyl-(acyl-carrier-protein) reductase	0.5605
>SinmeB_5502 hypothetical protein	0.5918
>SinmeB_5503 regulatory protein TetR	0.5694
>SinmeB_5505 Activator of Hsp90 ATPase 1 family protein	0.572
>SinmeB_5506 regulatory protein ArsR	0.5833
>SinmeB_5508 gluconolactonase	0.6075
>SinmeB_5509 ABC transporter	0.6063
>SinmeB_5510 ABC transporter	0.6423
>SinmeB_5511 monosaccharide-transporting ATPase	0.6269
>SinmeB_5512 putative ABC transporter protein	0.5973
>SinmeB_5513 GAF sensor signal transduction histidine kinase	0.6305
>SinmeB_5514 response regulator receiver protein	0.5903
>SinmeB_5516 hypothetical protein	0.5871
>SinmeB_5517 hypothetical protein	0.5172
>SinmeB_5518 4-deoxy-L-threo-5-hexosulose-uronate ketol-isomerase	0.6143
>SinmeB_5519 monosaccharide-transporting ATPase	0.5728
>SinmeB_5520 ABC transporter	0.6244
>SinmeB_5521 periplasmic binding protein/LacI transcriptional regulator	0.6055
>SinmeB_5522 aldehyde dehydrogenase	0.6369
>SinmeB_5523 GntR family transcriptional regulator	0.6137
>SinmeB_5524 regulatory protein TetR	0.6193
>SinmeB_5525 major facilitator superfamily protein	0.6011
>SinmeB_5526 putative membrane-bound dehydrogenase oxidoreductase protein	0.6404
>SinmeB_5527 glutamate dehydrogenase	0.5938
>SinmeB_5528 GreA/GreB family elongation factor	0.5929
>SinmeB_5529 GreA/GreB family elongation factor	0.5915
>SinmeB_5530 alpha,alpha-trehalose-phosphate synthase (UDP-forming)	0.5889
>SinmeB_5531 Dihydroxy-acid dehydratase	0.6312
>SinmeB_5532 2-hydroxy-3-oxopropionate reductase	0.6507
>SinmeB_5533 NAD-dependent epimerase/dehydratase	0.6259
>SinmeB_5534 D-lactate dehydrogenase	0.6098
>SinmeB_5535 GntR family transcriptional regulator	0.6086
>SinmeB_5536 fumarylacetoacetate (FAA) hydrolase	0.6088
>SinmeB_5537 tripartite AtP-independent periplasmic transporter subunit DctQ	0.5631
>SinmeB_5538 TRAP dicarboxylate transporter subunit DctM	0.5945
>SinmeB_5539 TRAP dicarboxylate transporter subunit DctP	0.5689
>SinmeB_5540 hypothetical protein	0.6254
>SinmeB_5541 Exonuclease RNase T and DNA polymerase III	0.5836
>SinmeB_5543 hypothetical protein	0.624
>SinmeB_5544 Succinate-semialdehyde dehydrogenase	0.6181
>SinmeB_5545 Alcohol dehydrogenase	0.655
>SinmeB_5546 (R)-2-hydroxyacid dehydrogenase	0.6267
>SinmeB_5547 GntR family transcriptional regulator	0.6145
>SinmeB_5548 monosaccharide-transporting ATPase	0.6113
>SinmeB_5549 ABC transporter	0.6284
>SinmeB_5550 putative ABC transporter periplasmic solute-binding protein	0.5711
>SinmeB_5551 Pfpi family intracellular protease	0.6154
>SinmeB_5552 hypothetical protein	0.5517
>SinmeB_5554 type 11 methyltransferase	0.6322
>SinmeB_5556 MerR family transcriptional regulator	0.592
>SinmeB_5561 hypothetical protein	0.5586
>SinmeB_5566 response regulator receiver protein	0.5267
>SinmeB_5810 hypothetical protein	0.5967
>SinmeB_5811 secretion protein HlyD family protein	0.5917
>SinmeB_5822 hypothetical protein	0.5802
>SinmeB_5823 hypothetical protein	0.5994
>SinmeB_5887 LysR family transcriptional regulator	0.567
>SinmeB_5923 MucR family transcriptional regulator	0.5481
>SinmeB_5943 ferredoxin	0.6072
>SinmeB_5945 flavin reductase domain-containing FMN-binding protein	0.5826
>SinmeB_5967 transposase IS66	0.5766
>SinmeB_5988 cytochrome c oxidase, cbb3-type subunit I	0.5955
>SinmeB_5989 cytochrome c oxidase, cbb3-type subunit II	0.5953
>SinmeB_5991 cytochrome c oxidase, cbb3-type subunit III	0.6074
>SinmeB_5993 Maltose O-acetyltransferase	0.6029
>SinmeB_5995 ribosomal RNA methyltransferase RrmJ/FtsJ	0.5133
>SinmeB_5996 sulfatase	0.4985
>SinmeB_5998 GntR family transcriptional regulator	0.5685
>SinmeB_6000 hypothetical protein	0.5917
>SinmeB_6001 alpha/beta hydrolase fold protein	0.574
>SinmeB_6002 flavin reductase domain-containing FMN-binding protein	0.5734
>SinmeB_6003 luciferase-like protein	0.5829
>SinmeB_6004 Betaine-aldehyde dehydrogenase	0.6188
>SinmeB_6005 NIPSNAP family containing protein	0.5494
>SinmeB_6006 extracellular solute-binding protein	0.5704
>SinmeB_6007 ABC transporter	0.5819
>SinmeB_6008 ABC transporter	0.5388
>SinmeB_6009 polyamine-transporting ATPase	0.571
>SinmeB_6010 succinate-semialdehyde dehydrogenase	0.5939
>SinmeB_6011 transposase IS3/IS911 family protein	0.532
>SinmeB_6012 hypothetical protein	0.554
>SinmeB_6013 hypothetical protein	0.5429
>SinmeB_6021 nitrogen fixation protein FixT	0.5735
>SinmeB_6022 4Fe-4S ferredoxin	0.5729
>SinmeB_6023 nitrogenase cofactor biosynthesis protein NifB	0.5633
>SinmeB_6024 Fis Family transcriptional regulator NifA	0.5428
>SinmeB_6025 FixX ferredoxin-like protein	0.585
>SinmeB_6026 FAD dependent oxidoreductase	0.5556
>SinmeB_6027 electron transfer flavoprotein subunit alpha/beta	0.5712
>SinmeB_6028 electron transfer flavoprotein subunit alpha/beta	0.6011
>SinmeB_6031 nitrogenase iron protein	0.5758
>SinmeB_6032 nitrogenase molybdenum-iron protein subunit alpha	0.5333
>SinmeB_6033 nitrogenase molybdenum-iron protein subunit beta	0.5445
>SinmeB_6034 nitrogenase MoFe cofactor biosynthesis protein NifE	0.5637
>SinmeB_6036 nitrogen fixation protein NifX	0.5394
>SinmeB_6039 ferredoxin III	0.5905
>SinmeB_6041 SyrA protein involved in EPS production	0.5226
>SinmeB_6042 LysR family transcriptional regulator	0.5304
>SinmeB_6045 LysR family transcriptional regulator	0.6043
>SinmeB_6048 NodH sulfotransferase	0.5236
>SinmeB_6049 phosphopantetheine-binding protein	0.5412
>SinmeB_6050 Beta-ketoacyl-acyl-carrier-protein synthase II	0.6086
>SinmeB_6053 3-oxoacyl-(acyl-carrier-protein) reductase	0.5687
>SinmeB_6054 sulfate adenylyltransferase, small subunit	0.5864
>SinmeB_6055 sulfate adenylyltransferase, large subunit	0.5982
>SinmeB_6060 ABC-2 type transporter, NodJ family	0.556
>SinmeB_6061 nodulation ABC transporter NodI	0.5775
>SinmeB_6062 hyaluronan synthase	0.5407
>SinmeB_6063 polysaccharide deacetylase	0.576
>SinmeB_6064 nodulation protein A NodA	0.5442
>SinmeB_6065 LysR family transcriptional regulator	0.5444
>SinmeB_6067 nitrogenase molybdenum-iron cofactor biosynthesis protein NifN	0.5593
>SinmeB_6069 acriflavin resistance protein	0.538
>SinmeB_6070 RND family efflux transporter MFP subunit	0.5704
>SinmeB_6071 glucosamine--fructose-6-phosphate aminotransferase	0.6057
>SinmeB_6072 hypothetical protein	0.5986
>SinmeB_6076 hypothetical protein	0.6336
>SinmeB_6078 DNA polymerase III subunit alpha	0.6133
>SinmeB_6082 antirestriction protein	0.5643
>SinmeB_6083 hypothetical protein	0.591
>SinmeB_6084 hypothetical protein	0.6035
>SinmeB_6085 hypothetical protein	0.609
>SinmeB_6086 hypothetical protein	0.6676
>SinmeB_6087 hypothetical protein	0.6294
>SinmeB_6088 hypothetical protein	0.6375
>SinmeB_6094 Ti-type conjugative transfer system protein TraG	0.6056
>SinmeB_6095 conjugal transfer protein TraD	0.6624
>SinmeB_6096 TraC family protein	0.5719
>SinmeB_6098 mechanosensitive ion channel protein MscS	0.6214
>SinmeB_6100 histidine kinase	0.564
>SinmeB_6103 sulfatase	0.5884
>SinmeB_6104 hypothetical protein	0.5609
>SinmeB_6118 hypothetical protein	0.535
>SinmeB_6127 XRE family transcriptional regulator	0.537
>SinmeB_6130 PilT protein domain-containing protein	0.5622
>SinmeB_6154 nitric oxide dioxygenase	0.5823
>SinmeB_6155 hypothetical protein	0.5773
>SinmeB_6157 iron-sulfur cluster repair di-iron protein	0.6369
>SinmeB_6158 copper resistance protein CopC	0.6217
>SinmeB_6159 nuclear export factor GLE1	0.6231
>SinmeB_6161 CarD family transcriptional regulator	0.5914
>SinmeB_6162 cbb3-type cytochrome oxidase maturation protein	0.5636
>SinmeB_6163 copper-translocating P-type ATPase	0.6196
>SinmeB_6164 FixH family protein	0.5988
>SinmeB_6165 cytochrome c oxidase accessory protein CcoG	0.6298
>SinmeB_6166 cytochrome c oxidase, cbb3-type subunit III	0.6171
>SinmeB_6167 cbb3-type cytochrome oxidase subunit	0.5667
>SinmeB_6168 cytochrome c oxidase, cbb3-type subunit II	0.6036
>SinmeB_6169 cytochrome c oxidase, cbb3-type subunit I	0.5986
[truncated: 1,343 more rows]
