# Supplementary material for: Codon Usage Heterogeneity in the Multipartite Prokaryote Genome: Selection-Based Coding Bias Associated with Gene Location, Expression Level, and Ancestry
Source: mBio. 2019 May 28;10(3):e00505-19. doi: 10.1128/mBio.00505-19 (PMC6538778; doi:10.1128/mBio.00505-19)
Supplement: TABLE S4 [file mBio.00505-19-st004.xlsx]

## Sheet:  all vs all (codon-usage dist)
Table S4: Modal codon-usage distances among all the Sinorhizobium meliloti gene sets characterized in this work
		CA	CB	CC1	CC2	CC3	CC4	CC5	CC6	CC7	CC8	CC9	CC10	CC11	CC12	CC13	CC14	CC15	P	SA	SB	SC
CA	otu00001	0	0.2544	0.31	0.3224	0.3342	0.3585	0.3634	0.3653	0.3692	0.3853	0.3947	0.395	0.4104	0.4194	0.4219	0.4751	0.4827	0.3249	0.238	0.4507	0.2693
CB	otu00002	0.2544	0	0.0894	0.0992	0.1116	0.146	0.1514	0.1606	0.1645	0.1866	0.1972	0.1998	0.2162	0.2269	0.2299	0.2978	0.3144	0.5718	0.4862	0.6954	0.517
CC1	otu00003	0.31	0.0894	0	0.0173	0.03	0.0641	0.0692	0.0797	0.0841	0.1057	0.1159	0.1195	0.1363	0.1482	0.1512	0.2198	0.2372	0.6282	0.5424	0.7468	0.5714
CC2	otu00004	0.3224	0.0992	0.0173	0	0.0196	0.0554	0.0604	0.0727	0.077	0.0979	0.1082	0.1125	0.129	0.1406	0.1437	0.2116	0.2295	0.64	0.5544	0.7585	0.584
CC3	otu00005	0.3342	0.1116	0.03	0.0196	0	0.0412	0.0471	0.062	0.0665	0.0871	0.0962	0.1008	0.1171	0.1294	0.1325	0.1992	0.2172	0.6524	0.5678	0.7696	0.5951
CC4	otu00006	0.3585	0.146	0.0641	0.0554	0.0412	0	0.0131	0.0277	0.0326	0.0513	0.0593	0.0635	0.0806	0.0938	0.0965	0.1616	0.1799	0.6775	0.5924	0.7894	0.6181
CC5	otu00007	0.3634	0.1514	0.0692	0.0604	0.0471	0.0131	0	0.0218	0.0263	0.0459	0.0541	0.0587	0.0749	0.0877	0.0906	0.1565	0.1744	0.6811	0.5967	0.7926	0.6218
CC6	otu00008	0.3653	0.1606	0.0797	0.0727	0.062	0.0277	0.0218	0	0.0084	0.0325	0.0442	0.0478	0.0628	0.0742	0.0772	0.1482	0.1659	0.6823	0.5978	0.7907	0.6212
CC7	otu00009	0.3692	0.1645	0.0841	0.077	0.0665	0.0326	0.0263	0.0084	0	0.0279	0.0403	0.0438	0.0586	0.0689	0.0719	0.1444	0.1625	0.6862	0.6016	0.7943	0.6246
CC8	otu00010	0.3853	0.1866	0.1057	0.0979	0.0871	0.0513	0.0459	0.0325	0.0279	0	0.0207	0.0251	0.0393	0.0485	0.0507	0.1235	0.1422	0.7024	0.6171	0.8072	0.6386
CC9	otu00011	0.3947	0.1972	0.1159	0.1082	0.0962	0.0593	0.0541	0.0442	0.0403	0.0207	0	0.0118	0.0277	0.0394	0.0414	0.1122	0.1312	0.7121	0.6266	0.816	0.6465
CC10	otu00012	0.395	0.1998	0.1195	0.1125	0.1008	0.0635	0.0587	0.0478	0.0438	0.0251	0.0118	0	0.0243	0.0345	0.0367	0.1095	0.1284	0.7117	0.6261	0.8146	0.645
CC11	otu00013	0.4104	0.2162	0.1363	0.129	0.1171	0.0806	0.0749	0.0628	0.0586	0.0393	0.0277	0.0243	0	0.0196	0.0213	0.0972	0.1164	0.725	0.6397	0.8278	0.6582
CC12	otu00014	0.4194	0.2269	0.1482	0.1406	0.1294	0.0938	0.0877	0.0742	0.0689	0.0485	0.0394	0.0345	0.0196	0	0.0054	0.0936	0.1125	0.733	0.6478	0.8349	0.6657
CC13	otu00015	0.4219	0.2299	0.1512	0.1437	0.1325	0.0965	0.0906	0.0772	0.0719	0.0507	0.0414	0.0367	0.0213	0.0054	0	0.0907	0.1094	0.7351	0.6498	0.8366	0.6674
CC14	otu00016	0.4751	0.2978	0.2198	0.2116	0.1992	0.1616	0.1565	0.1482	0.1444	0.1235	0.1122	0.1095	0.0972	0.0936	0.0907	0	0.027	0.7807	0.6987	0.8773	0.7107
CC15	otu00017	0.4827	0.3144	0.2372	0.2295	0.2172	0.1799	0.1744	0.1659	0.1625	0.1422	0.1312	0.1284	0.1164	0.1125	0.1094	0.027	0	0.786	0.7054	0.8807	0.7154
P	otu00018	0.3249	0.5718	0.6282	0.64	0.6524	0.6775	0.6811	0.6823	0.6862	0.7024	0.7121	0.7117	0.725	0.733	0.7351	0.7807	0.786	0	0.1005	0.1764	0.1295
SA	otu00019	0.238	0.4862	0.5424	0.5544	0.5678	0.5924	0.5967	0.5978	0.6016	0.6171	0.6266	0.6261	0.6397	0.6478	0.6498	0.6987	0.7054	0.1005	0	0.2394	0.0871
SB	otu00020	0.4507	0.6954	0.7468	0.7585	0.7696	0.7894	0.7926	0.7907	0.7943	0.8072	0.816	0.8146	0.8278	0.8349	0.8366	0.8773	0.8807	0.1764	0.2394	0	0.2145
SC	otu00021	0.2693	0.517	0.5714	0.584	0.5951	0.6181	0.6218	0.6212	0.6246	0.6386	0.6465	0.645	0.6582	0.6657	0.6674	0.7107	0.7154	0.1295	0.0871	0.2145	0
Codon usage distances were calculated according to Davis and Olsen (9) (Materials and Methods)

## Sheet: Bootstrap values (Table1)
Table S4: Modal codon-usage distances among selected S. meliloti gene sets. The replicate values from bootstrapping analyses are listed from n = 1 to n = 1,000.
ID1	ID2	Distance	stddev of boots	mean of boots	random 1	random 2	random 3	random 4	random 5	random 6	random 7	random 8	random 9	random 10	random 11	random 12	random 13	random 14	random 15	random 16	random 17	random 18	random 19	random 20	random 21	random 22	random 23	random 24	random 25	random 26	random 27	random 28	random 29	random 30	random 31	random 32	random 33	random 34	random 35	random 36	random 37	random 38	random 39	random 40	random 41	random 42	random 43	random 44	random 45
CA	P	0.3249	0.0193	0.325797	0.3522	0.3201	0.2992	0.3269	0.2958	0.314	0.3156	0.3364	0.3322	0.3171	0.3585	0.3453	0.3123	0.3163	0.3145	0.3427	0.3426	0.3141	0.3375	0.2983	0.3424	0.3374	0.2975	0.3465	0.3384	0.3555	0.325	0.3269	0.3325	0.3215	0.3597	0.3165	0.3373	0.3135	0.323	0.3172	0.3462	0.3439	0.3223	0.3333	0.3103	0.3452	0.3294	0.3175	0.3159
SA	P	0.1005	0.0181	0.110458	0.1291	0.1248	0.1186	0.0872	0.0893	0.1321	0.1014	0.0934	0.1016	0.1021	0.1254	0.094	0.1109	0.0868	0.1033	0.1207	0.109	0.1204	0.1543	0.113	0.0773	0.1256	0.1101	0.0939	0.094	0.1001	0.1033	0.0969	0.1655	0.1025	0.0931	0.1112	0.101	0.1312	0.1212	0.1359	0.1193	0.1011	0.0664	0.128	0.1034	0.1127	0.1036	0.1258	0.1169
CB	P	0.5718	0.014	0.575186	0.5575	0.5696	0.5914	0.5579	0.5593	0.578	0.5781	0.593	0.5781	0.5853	0.5753	0.6001	0.5685	0.5881	0.5586	0.5768	0.5681	0.5778	0.569	0.5713	0.5692	0.5484	0.5625	0.5813	0.5795	0.5845	0.5788	0.5776	0.5575	0.596	0.5665	0.5764	0.5755	0.5581	0.5581	0.5851	0.5775	0.5631	0.5601	0.5632	0.5607	0.5801	0.5764	0.5895	0.5863
SB	P	0.1764	0.0295	0.193802	0.1492	0.2324	0.1614	0.2342	0.1924	0.1848	0.2005	0.1643	0.1889	0.1845	0.1805	0.1752	0.1834	0.2235	0.1994	0.1514	0.2151	0.148	0.2416	0.2502	0.147	0.1891	0.2114	0.1605	0.2055	0.1626	0.2178	0.1878	0.2327	0.1421	0.2146	0.2392	0.2017	0.2006	0.172	0.1882	0.2018	0.1687	0.1778	0.2219	0.1932	0.2573	0.2229	0.1649	0.1953
CC1	P	0.6282	0.0129	0.63268	0.6157	0.6281	0.6437	0.6378	0.6223	0.6203	0.632	0.6233	0.6159	0.6368	0.6454	0.6089	0.6263	0.6242	0.628	0.6412	0.6366	0.6186	0.6339	0.6361	0.6435	0.6459	0.6094	0.6072	0.6391	0.6327	0.6381	0.638	0.6231	0.6377	0.6361	0.6248	0.6575	0.615	0.6372	0.6435	0.6297	0.6218	0.6267	0.6336	0.6476	0.6381	0.6092	0.6514	0.6323
SC	P	0.1295	0.0143	0.142712	0.1434	0.1389	0.1558	0.1395	0.1334	0.1349	0.131	0.1324	0.1493	0.1711	0.1371	0.1263	0.1394	0.131	0.1259	0.1493	0.1447	0.158	0.1318	0.1443	0.1592	0.146	0.1692	0.1508	0.1276	0.1234	0.1653	0.1388	0.1537	0.1247	0.1335	0.1383	0.147	0.1256	0.1767	0.1272	0.1431	0.1454	0.1286	0.1298	0.1486	0.1436	0.1224	0.1515	0.1439
CC1	CA	0.31	0.0167	0.318743	0.2988	0.2995	0.3383	0.3229	0.3149	0.3099	0.3345	0.3481	0.3457	0.3347	0.3333	0.3186	0.2866	0.3177	0.3073	0.3083	0.2904	0.3	0.3305	0.3505	0.3248	0.3298	0.3198	0.3162	0.3216	0.3297	0.3006	0.3004	0.3073	0.3155	0.3516	0.318	0.3003	0.3456	0.3086	0.292	0.2927	0.302	0.3268	0.3156	0.3421	0.3234	0.328	0.3252	0.3006
CC1	CB	0.0894	0.0089	0.0981647	0.0857	0.0886	0.1015	0.1141	0.091	0.0937	0.1037	0.0851	0.0897	0.0871	0.1071	0.1038	0.0766	0.0992	0.1065	0.0956	0.108	0.0853	0.0877	0.105	0.1004	0.0962	0.0815	0.1091	0.1032	0.0898	0.1061	0.1096	0.1048	0.1032	0.0934	0.0945	0.1111	0.1099	0.1022	0.1041	0.0984	0.1017	0.0941	0.074	0.0957	0.0877	0.0892	0.1224	0.0901
CB	SB	0.6954	0.051	0.688658	0.6647	0.6291	0.6471	0.7326	0.5531	0.7193	0.6021	0.6893	0.627	0.7326	0.6696	0.7252	0.6649	0.7411	0.782	0.6879	0.6465	0.7912	0.5651	0.6475	0.6488	0.5859	0.6084	0.7481	0.7143	0.7295	0.7108	0.6947	0.6377	0.7183	0.7269	0.6682	0.7232	0.6857	0.7703	0.6815	0.7401	0.6335	0.5531	0.7322	0.7386	0.5941	0.7176	0.7374	0.7309
CA	SA	0.238	0.0238	0.242575	0.2744	0.259	0.2606	0.2136	0.2348	0.2193	0.2299	0.2645	0.2299	0.2803	0.3139	0.2469	0.2702	0.2765	0.2506	0.2326	0.2579	0.249	0.2356	0.2502	0.2845	0.2107	0.2686	0.2444	0.2535	0.2292	0.2218	0.2617	0.177	0.2499	0.2165	0.2971	0.2475	0.2422	0.2483	0.2527	0.2447	0.2205	0.2325	0.2417	0.2219	0.2265	0.2252	0.3027	0.2087
CC1	SC	0.5714	0.0171	0.575071	0.5927	0.5674	0.5644	0.5825	0.569	0.5744	0.5709	0.596	0.5558	0.6027	0.5724	0.5699	0.5895	0.577	0.5541	0.5402	0.5971	0.6077	0.5642	0.5751	0.5908	0.5887	0.5929	0.5555	0.5694	0.5682	0.5749	0.5647	0.5794	0.5812	0.5806	0.5899	0.566	0.5742	0.5952	0.5936	0.5484	0.5827	0.5712	0.6113	0.5563	0.5741	0.5535	0.5605	0.5853
SA	SB	0.2394	0.0441	0.246518	0.2453	0.2474	0.256	0.3361	0.174	0.2422	0.1829	0.1838	0.2482	0.1855	0.2048	0.2408	0.2296	0.2099	0.2092	0.3017	0.181	0.1901	0.2336	0.2327	0.3105	0.1942	0.2135	0.2321	0.276	0.2067	0.2978	0.2762	0.2028	0.2522	0.2049	0.247	0.2634	0.255	0.1818	0.2832	0.1966	0.2332	0.2255	0.3373	0.2165	0.309	0.2089	0.3049	0.1772
SA	SC	0.0871	0.012	0.107952	0.1221	0.1117	0.1056	0.1033	0.1009	0.1231	0.1061	0.1091	0.0989	0.1078	0.1203	0.1161	0.1282	0.1196	0.0906	0.1211	0.0967	0.0899	0.0936	0.1042	0.0905	0.1016	0.0959	0.1174	0.0991	0.1103	0.1204	0.1166	0.1172	0.1132	0.0995	0.1133	0.097	0.1001	0.1227	0.1035	0.0982	0.1167	0.102	0.0977	0.1221	0.1231	0.1036	0.0861	0.108
SB	SC	0.2144	0.042	0.22965	0.1671	0.1871	0.229	0.2922	0.2397	0.2791	0.1998	0.2376	0.1801	0.2676	0.1626	0.2214	0.2709	0.2514	0.1815	0.187	0.2776	0.1904	0.279	0.2908	0.2232	0.2089	0.1957	0.2607	0.1656	0.2788	0.2661	0.239	0.1707	0.1906	0.2131	0.2358	0.2022	0.2056	0.2778	0.2559	0.1612	0.2744	0.311	0.1756	0.2386	0.2537	0.198	0.2185	0.2247
CC1	CC2	0.0274	0.0078	0.0473666	0.0479	0.0541	0.0447	0.037	0.0468	0.0473	0.0407	0.0449	0.0486	0.045	0.0453	0.0417	0.0313	0.0504	0.0393	0.0422	0.0557	0.0473	0.0379	0.0401	0.0415	0.0464	0.0339	0.0478	0.0406	0.0511	0.04	0.0535	0.0548	0.0495	0.0544	0.0387	0.0501	0.0418	0.0488	0.0618	0.0415	0.042	0.0302	0.0499	0.0413	0.0558	0.0354	0.0442	0.0539
CC1	CC3	0.0299	0.0079	0.0497125	0.0404	0.0456	0.0533	0.0572	0.0443	0.0443	0.0369	0.0539	0.0476	0.04	0.0498	0.0488	0.0536	0.0526	0.0479	0.0421	0.0523	0.0441	0.0487	0.0532	0.0473	0.0477	0.0516	0.0602	0.0488	0.0564	0.0471	0.0515	0.04	0.0514	0.0361	0.0546	0.0541	0.0447	0.0492	0.0491	0.0499	0.0364	0.0559	0.0459	0.0516	0.0673	0.0551	0.052	0.0363
CC1	CC4	0.0631	0.0083	0.0752601	0.0845	0.0762	0.0701	0.0794	0.0732	0.0801	0.0866	0.0735	0.0774	0.0739	0.0766	0.0746	0.072	0.0762	0.0673	0.0712	0.0958	0.0714	0.0622	0.0844	0.0725	0.0843	0.0895	0.0826	0.0652	0.0702	0.0789	0.0922	0.0853	0.0854	0.0567	0.0732	0.0586	0.0637	0.0717	0.0814	0.0729	0.0866	0.0921	0.0726	0.0789	0.0774	0.0863	0.0711	0.0713
CC1	CC5	0.0802	0.0085	0.0899496	0.0836	0.0943	0.0989	0.101	0.0907	0.0961	0.0779	0.079	0.0865	0.0907	0.0894	0.0891	0.0787	0.0843	0.0882	0.0915	0.0832	0.1029	0.0882	0.0816	0.0806	0.0833	0.0698	0.1037	0.081	0.0972	0.0934	0.0935	0.0914	0.0862	0.1046	0.1017	0.095	0.0818	0.0927	0.0951	0.0841	0.0999	0.0883	0.074	0.0949	0.1057	0.088	0.0905	0.0885
CC1	CC6	0.0833	0.0092	0.0944197	0.0958	0.099	0.0974	0.0996	0.0872	0.0976	0.0959	0.1165	0.0978	0.1015	0.0936	0.0913	0.0962	0.1014	0.0926	0.1045	0.1001	0.0912	0.1004	0.1029	0.085	0.08	0.0915	0.0868	0.1051	0.1024	0.1106	0.0841	0.1065	0.0891	0.0988	0.1084	0.0957	0.0742	0.1099	0.0802	0.0796	0.0779	0.0863	0.1035	0.1043	0.0865	0.0959	0.1024	0.0865
CC1	CC8	0.1028	0.01	0.111727	0.1139	0.1341	0.1163	0.116	0.1177	0.1042	0.103	0.1211	0.0997	0.0945	0.1086	0.1116	0.1038	0.1162	0.117	0.1216	0.1236	0.114	0.1166	0.1201	0.1141	0.1067	0.1134	0.1216	0.0963	0.106	0.1124	0.1124	0.111	0.1151	0.1121	0.1251	0.1098	0.1175	0.122	0.1149	0.1453	0.1057	0.0959	0.1254	0.1088	0.0973	0.1104	0.1178	0.1168
CC1	CC9	0.1174	0.0107	0.125412	0.1325	0.1126	0.1043	0.1218	0.1149	0.1125	0.146	0.1352	0.1263	0.1362	0.1199	0.1286	0.105	0.1416	0.1484	0.1295	0.1251	0.1208	0.1446	0.1191	0.1491	0.1312	0.1132	0.1395	0.1162	0.1475	0.1207	0.1197	0.1374	0.1368	0.1242	0.1337	0.1335	0.109	0.1308	0.1304	0.1044	0.1346	0.1358	0.1297	0.1314	0.1236	0.1137	0.1134	0.1122
CC1	CC10	0.1176	0.0116	0.128803	0.1275	0.1325	0.1308	0.1188	0.1274	0.1425	0.1289	0.116	0.1093	0.134	0.1438	0.1329	0.1353	0.1314	0.1352	0.1403	0.1283	0.1422	0.1309	0.1409	0.1106	0.1174	0.133	0.1278	0.1337	0.1224	0.1419	0.0918	0.1491	0.1155	0.1443	0.1288	0.1101	0.1364	0.1443	0.1309	0.131	0.1178	0.1377	0.1265	0.1273	0.1229	0.1459	0.1398	0.1206
CC1	CC12	0.1417	0.0119	0.149493	0.1506	0.1628	0.1364	0.1588	0.152	0.154	0.1489	0.1492	0.1767	0.1453	0.1242	0.1471	0.1636	0.1382	0.1389	0.134	0.1523	0.1544	0.1451	0.1489	0.1403	0.1827	0.1588	0.1452	0.1494	0.1613	0.155	0.1356	0.1507	0.1582	0.1508	0.1315	0.1594	0.1671	0.1347	0.1532	0.1634	0.1563	0.1478	0.1374	0.1649	0.1323	0.1484	0.1461	0.1404
PHEL	CC15	0.1062	0.0186	0.1613	0.149	0.1645	0.1566	0.1495	0.1301	0.1461	0.1437	0.1275	0.1512	0.1539	0.1298	0.1563	0.1499	0.1335	0.1353	0.0982	0.0972	0.1295	0.1207	0.1509	0.12	0.1344	0.1215	0.133	0.1419	0.1728	0.1656	0.1339	0.1644	0.1868	0.1124	0.1739	0.1154	0.1135	0.1351	0.1498	0.1253	0.144	0.1626	0.169	0.1288	0.1525	0.1394	0.1282	0.1219
CC1	Chromosomal core
CCn	Chromosomal cores of increasing ancestry
CB	pSymB core
CA	pSymA core
SA	pSymA singletons
SB	pSymB singletons
P	S. meliloti plasmidome
PHEL	Protein species with the highest expression levels in S. meliloti
[truncated: 955 more columns]

## Sheet: Random sampling values (Table1)
Table S4: Modal codon usages distances among selected S. meliloti gene sets. Random sampling analysis replicates values are shown from n=1 to n= 1000
ID1	ID2	Distance	mean of rands	stddev of rands	random 1	random 2	random 3	random 4	random 5	random 6	random 7	random 8	random 9	random 10	random 11	random 12	random 13	random 14	random 15	random 16	random 17	random 18	random 19	random 20	random 21	random 22	random 23	random 24	random 25	random 26	random 27	random 28	random 29	random 30	random 31	random 32	random 33	random 34	random 35	random 36	random 37	random 38	random 39	random 40	random 41	random 42	random 43	random 44	random 45
CA	P	0.3249	0.0495	0.0104	0.0831	0.0623	0.0438	0.0643	0.0481	0.0581	0.0486	0.0362	0.0529	0.0765	0.0693	0.0504	0.0426	0.0475	0.0436	0.0414	0.0408	0.0598	0.0578	0.0701	0.0556	0.0539	0.0676	0.0407	0.0473	0.0492	0.053	0.048	0.0434	0.0411	0.0479	0.0402	0.0452	0.0589	0.0584	0.0412	0.0658	0.0485	0.0753	0.0514	0.0532	0.0438	0.0494	0.0369	0.0403
SA	P	0.1005	0.0454	0.0086	0.0475	0.0484	0.0414	0.0484	0.0507	0.0372	0.0502	0.0651	0.0502	0.0375	0.059	0.0566	0.0401	0.0467	0.0332	0.039	0.0332	0.04	0.0386	0.0461	0.0351	0.0591	0.05	0.0469	0.0365	0.0301	0.0382	0.0575	0.0622	0.0479	0.0472	0.0351	0.0355	0.0433	0.0488	0.0389	0.0373	0.0474	0.0391	0.0408	0.0404	0.0755	0.0328	0.0454	0.0431
CB	P	0.5718	0.0491	0.0112	0.05	0.0384	0.0478	0.0531	0.0402	0.0447	0.0396	0.0318	0.0326	0.054	0.0448	0.0401	0.0571	0.0471	0.0376	0.0497	0.04	0.0542	0.0446	0.0541	0.078	0.0538	0.0535	0.0643	0.0442	0.0364	0.0447	0.0509	0.0511	0.0415	0.0461	0.0524	0.0501	0.0488	0.0427	0.0819	0.0326	0.0348	0.0487	0.0413	0.0523	0.044	0.0731	0.0329	0.077
SB	P	0.1764	0.0817	0.0151	0.0655	0.0707	0.0716	0.0699	0.0685	0.1057	0.089	0.0624	0.11	0.0795	0.0971	0.0936	0.0701	0.0907	0.0766	0.0838	0.1001	0.0585	0.087	0.0659	0.1028	0.0614	0.088	0.0678	0.0752	0.0803	0.0701	0.0774	0.0787	0.0671	0.07	0.0537	0.0565	0.0702	0.0741	0.0839	0.0933	0.0753	0.1134	0.0731	0.0968	0.0786	0.0931	0.0593	0.0604
CC1	P	0.6282	0.0383	0.0073	0.057	0.0341	0.0278	0.0372	0.0478	0.0394	0.0304	0.0319	0.033	0.0379	0.0327	0.0321	0.0475	0.0332	0.0359	0.035	0.0338	0.0402	0.0384	0.0358	0.0424	0.0317	0.0385	0.0386	0.0292	0.0444	0.0492	0.0376	0.03	0.0362	0.0373	0.028	0.0354	0.0449	0.0404	0.0415	0.0426	0.037	0.0285	0.0302	0.0343	0.0319	0.0362	0.038	0.0419
SC	P	0.1295	0.0466	0.0079	0.0467	0.0319	0.0421	0.0355	0.0442	0.0456	0.0458	0.0428	0.0504	0.056	0.0373	0.0421	0.0579	0.0486	0.0631	0.045	0.0445	0.0445	0.0527	0.0539	0.0475	0.0442	0.0302	0.0416	0.042	0.0629	0.0434	0.0451	0.0445	0.0407	0.0432	0.0425	0.0481	0.0417	0.0525	0.0523	0.0468	0.0392	0.0546	0.038	0.0399	0.0599	0.0389	0.0462	0.0433
CC1	CA	0.31	0.044	0.0078	0.0307	0.041	0.0492	0.0541	0.0406	0.0395	0.0331	0.0384	0.0544	0.0307	0.0473	0.0484	0.058	0.0391	0.0595	0.0439	0.05	0.0411	0.0424	0.0451	0.0441	0.04	0.0341	0.0549	0.0538	0.0366	0.0485	0.052	0.0313	0.0471	0.0466	0.036	0.043	0.0434	0.0406	0.0463	0.0571	0.0389	0.0384	0.0416	0.0399	0.041	0.0418	0.0348	0.0469
CC1	CB	0.0894	0.0346	0.0063	0.0264	0.0316	0.0314	0.0273	0.0274	0.0267	0.0329	0.0467	0.0376	0.0348	0.03	0.0341	0.0345	0.0344	0.0266	0.0313	0.0271	0.0323	0.0457	0.0318	0.0414	0.023	0.0428	0.0443	0.0342	0.0324	0.0415	0.0282	0.0328	0.0331	0.0319	0.0289	0.0396	0.0307	0.0292	0.0339	0.0323	0.0467	0.0402	0.0327	0.0354	0.0371	0.0446	0.0326	0.046
CB	SB	0.6954	0.0674	0.0114	0.0715	0.0819	0.065	0.0699	0.0535	0.0635	0.0805	0.0847	0.062	0.0725	0.0669	0.0505	0.0593	0.0735	0.0713	0.0621	0.0467	0.05	0.0516	0.0795	0.062	0.0579	0.0738	0.0685	0.0775	0.07	0.0586	0.0689	0.0634	0.0628	0.0542	0.0598	0.0628	0.0653	0.0761	0.0714	0.0791	0.055	0.0706	0.0625	0.0685	0.0741	0.0661	0.0537	0.0831
CA	SA	0.238	0.0528	0.0099	0.0464	0.0403	0.0533	0.0597	0.0601	0.0499	0.066	0.0654	0.041	0.0626	0.0604	0.0502	0.0415	0.054	0.0523	0.054	0.0614	0.0541	0.0451	0.0697	0.06	0.0516	0.041	0.0417	0.0582	0.0482	0.0609	0.0587	0.0584	0.0496	0.0554	0.0506	0.0468	0.0503	0.04	0.0479	0.0425	0.0556	0.0608	0.05	0.0358	0.0565	0.0717	0.0416	0.0589
CC1	SC	0.5714	0.0424	0.0075	0.0494	0.0383	0.0448	0.046	0.0373	0.0343	0.0691	0.0442	0.0467	0.0464	0.0356	0.0376	0.0383	0.0463	0.0363	0.0468	0.0428	0.0445	0.052	0.0357	0.0359	0.0398	0.0429	0.0429	0.0453	0.0523	0.0459	0.0347	0.037	0.0337	0.0412	0.0385	0.0364	0.0426	0.0494	0.0297	0.0475	0.0681	0.0375	0.061	0.0321	0.0499	0.0459	0.0404	0.0324
SA	SB	0.2394	0.0833	0.0167	0.0733	0.0801	0.072	0.1244	0.1248	0.0849	0.0747	0.1085	0.0728	0.0659	0.0545	0.0857	0.0609	0.0802	0.0717	0.0785	0.0806	0.0842	0.0832	0.1038	0.089	0.0912	0.0748	0.0563	0.0908	0.1133	0.082	0.1147	0.0926	0.0752	0.079	0.074	0.0804	0.082	0.0909	0.0965	0.0642	0.0768	0.0605	0.0658	0.0804	0.063	0.0605	0.0645	0.1012
SA	SC	0.0871	0.0526	0.0094	0.0509	0.0527	0.0675	0.0542	0.0604	0.0598	0.047	0.0442	0.047	0.0525	0.0481	0.0487	0.0385	0.0654	0.0456	0.0508	0.0633	0.0573	0.0486	0.0363	0.0541	0.0509	0.0562	0.0506	0.0567	0.0542	0.0444	0.0522	0.0624	0.0537	0.0441	0.0418	0.0378	0.0485	0.0356	0.0508	0.0585	0.0456	0.0527	0.058	0.0372	0.0352	0.0535	0.0662	0.0599
SB	SC	0.2144	0.0905	0.0158	0.0678	0.0958	0.0738	0.1057	0.0836	0.1057	0.0858	0.0947	0.0692	0.068	0.0771	0.0832	0.1173	0.0807	0.0815	0.0795	0.09	0.0933	0.0865	0.104	0.1106	0.0954	0.0852	0.0871	0.0896	0.0911	0.0884	0.0997	0.1079	0.0749	0.0712	0.1281	0.0754	0.0869	0.0937	0.0962	0.0707	0.115	0.1163	0.0925	0.0735	0.0784	0.0987	0.0942	0.0654
CC1	CC2	0.0274	0.0358	0.0063	0.0384	0.0365	0.0321	0.0358	0.0432	0.0393	0.0357	0.0331	0.0463	0.0308	0.0484	0.0346	0.0303	0.0414	0.0451	0.0435	0.0376	0.0314	0.0419	0.0238	0.0272	0.0306	0.0285	0.0267	0.0309	0.0393	0.0347	0.0249	0.0372	0.039	0.0357	0.0436	0.0385	0.0372	0.0323	0.0283	0.0328	0.0311	0.0389	0.0377	0.0387	0.0287	0.0267	0.0313	0.025
CC1	CC3	0.0299	0.0367	0.0065	0.051	0.0423	0.0555	0.0324	0.0369	0.039	0.0405	0.0317	0.0457	0.0359	0.0319	0.0428	0.0252	0.0233	0.0316	0.032	0.0336	0.0361	0.0345	0.0294	0.0291	0.039	0.0297	0.0362	0.0357	0.0302	0.0419	0.0392	0.0312	0.0299	0.0269	0.0391	0.0351	0.0464	0.0465	0.0414	0.0282	0.0408	0.0314	0.0365	0.0252	0.0356	0.0366	0.0325	0.0483
CC1	CC4	0.0631	0.0379	0.0066	0.0356	0.0294	0.0433	0.0358	0.0401	0.0346	0.0396	0.0464	0.0458	0.0264	0.0442	0.0304	0.0413	0.0395	0.0429	0.0379	0.0396	0.0288	0.0386	0.0389	0.0314	0.0337	0.0432	0.0443	0.0288	0.0277	0.0342	0.0563	0.0368	0.0305	0.0315	0.0401	0.031	0.0386	0.0322	0.0362	0.0349	0.0338	0.0445	0.035	0.0345	0.0396	0.0317	0.0317	0.0393
CC1	CC5	0.0802	0.0391	0.0067	0.037	0.0394	0.0365	0.0506	0.0343	0.0374	0.0353	0.0383	0.0358	0.0294	0.0351	0.0432	0.0332	0.0454	0.0434	0.0391	0.0423	0.0411	0.0383	0.0467	0.0307	0.0442	0.0454	0.0359	0.0478	0.0351	0.033	0.0374	0.0403	0.04	0.0424	0.0309	0.0419	0.0334	0.0345	0.0479	0.0391	0.0378	0.0288	0.0534	0.0426	0.0308	0.0387	0.035	0.0547
CC1	CC6	0.0833	0.0402	0.0072	0.0448	0.0527	0.0456	0.0279	0.0355	0.0335	0.0402	0.0272	0.0388	0.0366	0.0419	0.0354	0.0462	0.0472	0.0321	0.0422	0.0403	0.0381	0.0404	0.0412	0.0405	0.0443	0.0397	0.0499	0.036	0.0409	0.0547	0.0424	0.0351	0.0459	0.0321	0.0471	0.0335	0.0413	0.056	0.0285	0.0358	0.0292	0.041	0.038	0.0336	0.053	0.0417	0.0482	0.0377
CC1	CC8	0.1028	0.0425	0.0077	0.0646	0.0344	0.0431	0.0372	0.033	0.0432	0.0528	0.0623	0.0449	0.0347	0.0447	0.0298	0.0386	0.0474	0.032	0.0424	0.0362	0.028	0.0253	0.0472	0.0403	0.0497	0.0488	0.0382	0.0377	0.0491	0.0429	0.0444	0.0486	0.0315	0.0509	0.0265	0.0454	0.047	0.0417	0.0493	0.0359	0.0379	0.0404	0.0502	0.0439	0.0509	0.0388	0.033	0.0308
CC1	CC9	0.1174	0.0442	0.0079	0.0364	0.0724	0.0576	0.041	0.0436	0.0562	0.0394	0.0402	0.0443	0.045	0.0415	0.0435	0.039	0.0324	0.0464	0.045	0.0316	0.0311	0.0457	0.052	0.0315	0.041	0.0367	0.0446	0.051	0.0539	0.039	0.05	0.0333	0.0368	0.0468	0.0413	0.0378	0.0513	0.0281	0.0466	0.0465	0.0395	0.048	0.0563	0.0465	0.0342	0.0441	0.0377	0.0406
CC1	CC10	0.1176	0.045	0.0079	0.0498	0.0635	0.0569	0.0393	0.0495	0.0489	0.0484	0.0413	0.0452	0.049	0.0523	0.0556	0.0475	0.0403	0.0478	0.0377	0.0581	0.0482	0.0351	0.0436	0.0456	0.0506	0.0448	0.0308	0.0603	0.0361	0.0448	0.0411	0.0425	0.0405	0.0384	0.0596	0.0383	0.038	0.044	0.0459	0.0473	0.0712	0.0481	0.0568	0.0472	0.0559	0.0548	0.0438	0.0429
CC1	CC12	0.1417	0.0469	0.0085	0.0449	0.049	0.045	0.066	0.0447	0.0482	0.0413	0.0422	0.0654	0.0378	0.0408	0.0507	0.0519	0.0345	0.0449	0.0513	0.0328	0.0417	0.0514	0.0468	0.0535	0.0377	0.0638	0.0391	0.0422	0.0512	0.0542	0.0368	0.0354	0.0575	0.0507	0.0543	0.0414	0.05	0.0455	0.039	0.0481	0.04	0.0368	0.0461	0.044	0.0608	0.0576	0.0569	0.0573
PHEL	CC15	0.1062	0.1009	0.0168	0.1066	0.0926	0.1403	0.0894	0.127	0.1004	0.0941	0.1011	0.0685	0.0964	0.0798	0.1007	0.0844	0.0779	0.0795	0.1109	0.0901	0.0764	0.1043	0.1339	0.1002	0.1075	0.1152	0.0945	0.121	0.1109	0.0886	0.1267	0.1096	0.1225	0.0784	0.0935	0.1203	0.1202	0.0829	0.0873	0.0889	0.091	0.1001	0.1113	0.1025	0.0915	0.1194	0.0847	0.1046
CC1	Chromosomal core
CCn	Chromosomal cores of increasing ancestry
CB	pSymB core
CA	pSymA core
SA	pSymA singletons
SB	pSymB singletons
P	S. meliloti plasmidome
PHEL	Protein species with the highest expression levels in S. meliloti
[truncated: 955 more columns]
